# Supplementary material for: Genetic Diversity Trends in the Cultivated Potato: A Spatiotemporal Overview
Source: Biology (Basel). 2022 Apr 15;11(4):604. doi: 10.3390/biology11040604 (PMC9026384; doi:10.3390/biology11040604)
Supplement: Supplementary file 1 [file biology-11-00604-s001.zip]

Archive with 3 entries (3 files):
- biology-1597491 - Table S1.xlsx
- biology-1597491 -Table S2.xlsx
- biology-1597491 -Table S3.xlsx
