# Supplementary material for: Genetic Diversity Trends in the Cultivated Potato: A Spatiotemporal Overview
Source: Biology (Basel). 2022 Apr 15;11(4):604. doi: 10.3390/biology11040604 (PMC9026384; doi:10.3390/biology11040604)
Supplement: Supplementary file 1 [file biology-11-00604-s001.zip › biology-1597491 - Table S1.xlsx]

## Sheet: Table S1
	NAME	Year		Origin	Available Pedigree	SOM 9x9	CONTINENT	COUNTRY	TYPE	YEAR
1	16-83-3	?	1950	DEU	UNKNOWN	73	EUROPE	DEU	OLD	1901-1950
2	7FOUR7	=	2014	NLD	VOYAGER X YP 95-111	78	EUROPE	NLD	MODERN	2001-2021
3	ABILENE RUSSET	=	2016	DEU	EMP 00-104 X ISP 17-1-01	9	EUROPE	DEU	MODERN	2001-2021
4	ABUNDANCE	=	1886	GBR	MAGNUM BONUM X FOX'S SEEDLING	22	EUROPE	GBR	OLD	1851-1900
5	ACCENT	=	1989	DEU	ALCMARIA X AM 66-0042	79	EUROPE	DEU	MODERN	1951-2000
6	ACKERSEGEN	=	1929	DEU	HINDENBURG X ALLERFRUHESTE GELBE	64	EUROPE	DEU	OLD	1901-1950
7	ACOUSTIC	=	2018	NLD	ORCHESTRA X DOB1997-507-015	49	EUROPE	NLD	MODERN	2001-2021
8	ACTIVA	=	1991	NLD	MARA X VTN 62-33-3	38	EUROPE	NLD	MODERN	1951-2000
9	ACTRICE	=	2010	NLD	DENISE X AGATA	80	EUROPE	NLD	MODERN	2001-2021
10	ADATO	=	2017	NLD	NICOLA X RED BARON	37	EUROPE	NLD	MODERN	2001-2021
11	ADIRONDACK	=	1881	USA	PEACHBLOW X PEACHBLOW	27	NORTH AMERICA	USA	OLD	1851-1900
12	ADORA	=	1990	NLD	PRIMURA X ALCMARIA	48	EUROPE	NLD	MODERN	1951-2000
13	ADRETTA	=	1975	DEU	LU. 59.884/3 X AXILIA	56	EUROPE	DEU	MODERN	1951-2000
14	ADRIANA	=	2003	FRA	AGRIA X MORENE	42	EUROPE	FRA	MODERN	2001-2021
15	AGATA	=	1990	NLD	BM 52/72/2206 X SIRCO	75	EUROPE	NLD	MODERN	1951-2000
16	AGILA	=	2006	DEU	HYB. X MARABEL	57	EUROPE	DEU	MODERN	2001-2021
17	AGRIA	=	1985	DEU	QUARTA X SEMLO	81	EUROPE	DEU	MODERN	1951-2000
18	AGRIA SEEDLING	ca	2001	FRA	AGRIA SEEDLING	81	EUROPE	FRA	MODERN	2001-2021
19	AH-211013-10129	ca	2020	NLD	NICOLA SEEDLING	74	EUROPE	NLD	MODERN	2001-2021
20	AIDA	=	1996	FRA	SPUNTA X VIVAKS	70	EUROPE	FRA	MODERN	1951-2000
21	AJIBA	=	1992	NLD	AMINCA X VE 70-9	54	EUROPE	NLD	MODERN	1951-2000
22	ALADIN	=	1999	NLD	KONST 79-1426 X AR 77-175-3	40	EUROPE	NLD	MODERN	1951-2000
23	ALANIS	=	2018	NLD	HEG 93-3 X BRU 93-136	37	EUROPE	NLD	MODERN	2001-2021
24	ALASKA	=	1999	FRA	MONDIAL X INRA 79.84.88	33	EUROPE	FRA	MODERN	1951-2000
25	ALBANE	=	2005	FRA	SAFRANE X VIVAKS	48	EUROPE	FRA	MODERN	2001-2021
26	ALBERTA	=	2008	NLD	DISCO X BILDTSTAR	81	EUROPE	NLD	MODERN	2001-2021
27	ALBION	=	1910	NLD	n/a	48	EUROPE	NLD	OLD	1901-1950
28	ALCMARIA	=	1969	NLD	SIRTEMA x (SASKIA x (CPC 1673-20 (adg) x FURORE))	40	EUROPE	NLD	MODERN	1951-2000
29	ALEGRIA	=	2003	DEU	DIVINA X 3.169 010-86	16	EUROPE	DEU	MODERN	2001-2021
30	ALEXANDRA	=	2008	DEU	ALLIANS X BELLANA	75	EUROPE	DEU	MODERN	2001-2021
31	ALEXIA	=	2008	NLD	BH 93-30 X BILDTSTAR	71	EUROPE	NLD	MODERN	2001-2021
32	ALICANTE	=	2015	NLD	AR 97-3246 X AR 96-1218	25	EUROPE	NLD	MODERN	2001-2021
33	ALIX	=	2020	FRA	n/a	78	EUROPE	FRA	MODERN	2001-2021
34	ALIZE	=	1992	FRA	SPUNTA X HUMALDA	40	EUROPE	FRA	MODERN	1951-2000
35	ALLERFRUHESTE GELBE	=	1922	DEU	INDUSTRIE X BOHM 155 06	73	EUROPE	DEU	OLD	1901-1950
36	ALLIANS	=	2003	DEU	185/88/359 X E 87/66	75	EUROPE	DEU	MODERN	2001-2021
37	ALLORA	=	2012	DEU	APART X BORWINA	49	EUROPE	DEU	MODERN	2001-2021
38	ALLY	=	1915	GBR	UNKNOWN	27	EUROPE	GBR	OLD	1901-1950
39	ALMERA	=	1999	NLD	BM 2102-77-2698 X AR 80-31-20	71	EUROPE	NLD	MODERN	1951-2000
40	ALMONDA	=	2011	DEU	MARABEL X SA 95-604-1	57	EUROPE	DEU	MODERN	2001-2021
41	ALONSO	=	2011	AUT	MA 92-0022 X LEYLA	67	EUROPE	AUT	MODERN	2001-2021
42	ALOUETTE	=	2015	NLD	AR 02-139-1 X LAURA	33	EUROPE	NLD	MODERN	2001-2021
43	ALOWA	=	2001	FRA	INRA81.7.75 (FANETTE Seedling) X G81TT155001	48	EUROPE	FRA	MODERN	2001-2021
44	ALPHA	=	1925	NLD	PAUL KRUGER X PREFERENT	28	EUROPE	NLD	OLD	1901-1950
45	ALTURAS RUSSET	=	2002	USA	A 77182-1 X A 75188-3	27	NORTH AMERICA	USA	MODERN	2001-2021
46	AM 66-0042	=	1966	NLD	VTN 62-033-03 X MPI 19268	43	EUROPE	NLD	MODERN	1951-2000
47	AM 78-3704	=	1978	NLD	AM 72-3477 X AM 70-2166	43	EUROPE	NLD	MODERN	1951-2000
48	AM 78-3778	=	1978	NLD	AM 72-4454 X AM 71-0975	43	EUROPE	NLD	MODERN	1951-2000
49	AM 82-0137	=	1982	NLD	AM 74-0602 X AM 76-0477	64	EUROPE	NLD	MODERN	1951-2000
50	AM 82-1813	=	1982	NLD	AM 76-0336 X AM 71-1319	43	EUROPE	NLD	MODERN	1951-2000
51	AMALIA (1981)	=	1981	DEU	GLORIA x PRINZESS	48	EUROPE	DEU	MODERN	1951-2000
52	AMALIA (2005)	=	2005	NLD	AGRIA X VK 69-491	81	EUROPE	NLD	MODERN	2001-2021
53	AMANDA	=	2006	DEU	INNOVATOR X SA 94-709-2	53	EUROPE	DEU	MODERN	2001-2021
54	AMANDINE	=	1993	FRA	CHARLOTTE X MARIANA	39	EUROPE	FRA	MODERN	1951-2000
55	AMANY	=	2013	FRA	G94TT131008 X VICTORIA	81	EUROPE	FRA	MODERN	2001-2021
56	AMARIN	=	2010	NLD	CARRERA X FRESCO	37	EUROPE	NLD	MODERN	2001-2021
57	AMARYL	=	1963	NLD	SASKIA X (CPC 1673-20 (adg) x FURORE)	16	EUROPE	NLD	MODERN	1951-2000
58	AMAZONE	=	1983	NLD	CIVA X PROVITA	52	EUROPE	NLD	MODERN	1951-2000
59	AMBASSADEUR	=	1957	NLD	1256A(23) X LIBERTAS	73	EUROPE	NLD	MODERN	1951-2000
60	AMBASSADOR	=	2011	NLD	AR 91-1012 X INNOVATOR	53	EUROPE	NLD	MODERN	2001-2021
61	AMBITION	=	2007	NLD	ADORA X QUINTA	48	EUROPE	NLD	MODERN	2001-2021
62	AMBRA (1954)	=	1954	CZE	DUKE OF YORK x B 53	19	EUROPE	REST	MODERN	1951-2000
63	AMBRA (1989)	=	1989	NLD	BERBER X CAESAR	63	EUROPE	NLD	MODERN	1951-2000
64	AMELIE	=	2006	FRA	FRANCELINE X CONCORDE	74	EUROPE	FRA	MODERN	2001-2021
65	AMERICA	=	1876	USA	EARLY ROSE SEEDLING	18	NORTH AMERICA	USA	OLD	1851-1900
66	AMEX	=	1965	NLD	MPI 44.1004/5 x (SIRTEMA x CPC 1673-24 (adg))	1	EUROPE	NLD	MODERN	1951-2000
67	AMEY	=	1999	USA	USDA B 6987-145 (WAUSEON X LENAPE) x USDA B 7805-1 (LENAPE)	27	NORTH AMERICA	USA	MODERN	1951-2000
68	AMINCA	=	1977	NLD	RESY x AMARYL	40	EUROPE	NLD	MODERN	1951-2000
69	AMORA	=	1999	NLD	PREMIERE X ANOSTA	52	EUROPE	NLD	MODERN	1951-2000
70	AMOROSA	=	2000	NLD	ARINDA X IMPALA	75	EUROPE	NLD	MODERN	1951-2000
71	AMPERA	=	1998	DEU	AGUTI X PONTO	30	EUROPE	DEU	MODERN	1951-2000
72	AMSEL	=	1956	DEU	AQUILA X FLAVA	64	EUROPE	DEU	MODERN	1951-2000
73	AMYLA	=	1999	FRA	PROMESSE X ELEMENT	1	EUROPE	FRA	MODERN	1951-2000
74	ANDEAN SUNSIDE	=	2008	NLD	ARD 89-01402 X ARD 88- 00883 (EX PHUREJA)	1	EUROPE	NLD	MODERN	2001-2021
75	ANDIGENA_88S.241.5	<	1800	AND	UNKNOWN	6	SOUTH AMERICA	REST	HEIRLOOM	< 1800
76	ANDIGENA_88s.247.4	<	1800	AND	UNKNOWN	6	SOUTH AMERICA	REST	HEIRLOOM	< 1800
77	ANDIGENA_88s.251.4	<	1800	AND	UNKNOWN	6	SOUTH AMERICA	REST	HEIRLOOM	< 1800
78	ANDIGENA_88s.253.2	<	1800	AND	UNKNOWN	6	SOUTH AMERICA	REST	HEIRLOOM	< 1800
79	ANDIGENA_88s.254.7	<	1800	AND	UNKNOWN	5	SOUTH AMERICA	REST	HEIRLOOM	< 1800
80	ANDIGENA_88s.408.14	<	1800	AND	UNKNOWN	5	SOUTH AMERICA	REST	HEIRLOOM	< 1800
81	ANDIGENA_88s.412.10	<	1800	AND	UNKNOWN	6	SOUTH AMERICA	REST	HEIRLOOM	< 1800
82	ANDIGENA_BOLIVIENNE	<	1800	AND	UNKNOWN	5	SOUTH AMERICA	REST	HEIRLOOM	< 1800
83	ANDIGENA_PEROU NOIR	<	1800	AND	UNKNOWN	5	SOUTH AMERICA	REST	HEIRLOOM	< 1800
84	ANGELIQUE	=	2016	FRA	AMANDINE x LYRA	39	EUROPE	FRA	MODERN	2001-2021
85	ANIEL	=	1972	FRA	INRA 55.1.1077 x SIRTEMA	40	EUROPE	FRA	MODERN	1951-2000
86	ANKY	=	2012	NLD	AMORA X AMALIA (1981)	74	EUROPE	NLD	MODERN	2001-2021
87	ANNABELLE	=	2001	NLD	NICOLA X MONALISA	74	EUROPE	NLD	MODERN	2001-2021
88	ANOSTA	=	1975	NLD	OSTARA X PROVITA	52	EUROPE	NLD	MODERN	1951-2000
89	ANOUK	=	2014	NLD	AMPERA X AR 95-1073	30	EUROPE	NLD	MODERN	2001-2021
90	ANTIGO	=	1954	USA	MENOMINEE X WIS 302.44-6	27	NORTH AMERICA	USA	MODERN	1951-2000
91	ANTINA	=	2006	DEU	PEPO (1991) X K335/89/447	39	EUROPE	DEU	MODERN	2001-2021
92	ANUSCHKA	=	2004	DEU	LEYLA X MARABEL	57	EUROPE	DEU	MODERN	2001-2021
93	APOLLINE	=	2003	FRA	SAFRANE X G81TT155001	71	EUROPE	FRA	MODERN	2001-2021
94	APOLLO	=	1970	FRA	KERNE x LENNON 5003.29	30	EUROPE	FRA	MODERN	1951-2000
95	AQUILA	=	1942	DEU	(((POLANIN X EF XII-2) X JUBEL) X HINDENBURG) X KONSURAGIS	64	EUROPE	DEU	OLD	1901-1950
96	ARCADE	=	1999	NLD	AGRIA X VK69-491	81	EUROPE	NLD	MODERN	1951-2000
97	ARDECHE	=	2018	NLD	STAYER X AR 02-2139	53	EUROPE	NLD	MODERN	2001-2021
98	ARIANE	=	1984	FRA	MANNA X SAIDA	30	EUROPE	FRA	MODERN	1951-2000
99	ARIELLE	=	1999	NLD	NICOLA X AR 73-21-27	74	EUROPE	NLD	MODERN	1951-2000
100	ARIETIS	=	2006	FRA	AGRIA X ARIANE	81	EUROPE	FRA	MODERN	2001-2021
101	ARINDA	=	1993	NLD	VULKANO X AR 74-78-1	33	EUROPE	NLD	MODERN	1951-2000
102	ARIZONA	=	2009	NLD	UK 150-19D22 X MASCOTTE	54	EUROPE	NLD	MODERN	2001-2021
103	ARKULA	=	1975	DEU	AXILIA X (SASKIA X SCHWALBE)	78	EUROPE	DEU	MODERN	1951-2000
104	ARMADA	=	1997	NLD	RIANTA X AR 76-168-1	75	EUROPE	NLD	MODERN	1951-2000
105	ARNOVA	=	1999	NLD	OBELIX X AR 76-168-1	75	EUROPE	NLD	MODERN	1951-2000
106	AROSA	=	1996	DEU	ALWARA X DUCA	60	EUROPE	DEU	MODERN	1951-2000
107	ARRAN BANNER	=	1927	GBR	ABUNDANCE X SUTTON'S FLOURBALL	22	EUROPE	GBR	OLD	1901-1950
108	ARRAN CAIRN	=	1930	GBR	MAY QUEEN X PEPO 1919	48	EUROPE	GBR	OLD	1901-1950
109	ARRAN COMET	=	1956	GBR	DI VERNON X PEPO 1919	71	EUROPE	GBR	MODERN	1951-2000
110	ARRAN CONSUL	=	1924	GBR	PAUL KRUGER X FLOURBALL	22	EUROPE	GBR	OLD	1901-1950
111	ARRAN LUXURY	=	1929	GBR	ARRAN VICTORY X FLOURBALL	22	EUROPE	GBR	OLD	1901-1950
112	ARRAN PEAK	=	1930	GBR	A.592 X HERALD	22	EUROPE	GBR	OLD	1901-1950
113	ARRAN PILOT	=	1930	GBR	MAY QUEEN X PEPO 1919	18	EUROPE	GBR	OLD	1901-1950
114	ARRAN ROSE	=	1918	GBR	UNKNOWN	22	EUROPE	GBR	OLD	1901-1950
115	ARRAN VICTORY	=	1918	GBR	ABUNDANCE SEEDLING	22	EUROPE	GBR	OLD	1901-1950
116	ARROW	=	2004	NLD	SOLARA X FRESCO	74	EUROPE	NLD	MODERN	2001-2021
117	ARSENAL	=	2009	NLD	AR 92-1146 X SILVESTER	64	EUROPE	NLD	MODERN	2001-2021
118	ARTEMIS	=	2000	NLD	RIANTA X RENSKA	77	EUROPE	NLD	MODERN	1951-2000
119	ASTARTE	=	1976	NLD	SVP RR 62-5-43 X SVP VTN 62-69-5	40	EUROPE	NLD	MODERN	1951-2000
120	ASTERIX	=	1991	NLD	CARDINAL X VE 70-9	53	EUROPE	NLD	MODERN	1951-2000
121	ATHENA	=	1996	FRA	SOMMERSTARKE X AMEX	42	EUROPE	FRA	MODERN	1951-2000
122	ATHLETE	=	2011	NLD	AR 99-263-5 X MIRIAM	27	EUROPE	NLD	MODERN	2001-2021
123	ATLANTIC	=	1976	USA	WAUSEON X LENAPE (B 5141 6)	27	NORTH AMERICA	USA	MODERN	1951-2000
124	ATLAS	=	1990	FRA	SPUNTA X WILJA	48	EUROPE	FRA	MODERN	1951-2000
125	AULA	=	1974	DEU	H 6747/60 x CLIVIA	66	EUROPE	DEU	MODERN	1951-2000
126	AURA	=	1951	FRA	OSTBOTE x ROSA	28	EUROPE	FRA	MODERN	1951-2000
127	AURALIA	=	1979	DEU	WE. 58.7/49 N X AXILIA	33	EUROPE	DEU	MODERN	1951-2000
128	AUSONIA	=	1981	NLD	WILJA X KONST 63-0665	42	EUROPE	NLD	MODERN	1951-2000
129	AUSTIN	=	2016	DEU	ALBATA X MISS BIANKA	67	EUROPE	DEU	MODERN	2001-2021
130	AVENIR	=	1957	NLD	BIERMA D 21 X KATAHDIN	73	EUROPE	NLD	MODERN	1951-2000
131	AXELLE	=	2002	FRA	ELVIRA x CILENA	75	EUROPE	FRA	MODERN	2001-2021
132	AXILIA	=	1966	DEU	SASKIA x ORA (=MIRA)	56	EUROPE	DEU	MODERN	1951-2000
133	AZIZA	=	1991	NLD	SM 69-0017 X VE 74-45 (SINAEDA x AM66-0042)	79	EUROPE	NLD	MODERN	1951-2000
134	BABEL	=	2009	FRA	(HERTHAxMARIS PIPER) X MORENE	67	EUROPE	FRA	MODERN	2001-2021
135	BABY LOU	=	2017	DEU	BELANA x SA 03-012-4	75	EUROPE	DEU	MODERN	2001-2021
136	BAFANA	=	2009	NLD	VICTORIA X FELSINA	42	EUROPE	NLD	MODERN	2001-2021
137	BAILLA	=	2001	FRA		74	EUROPE	FRA	MODERN	2001-2021
138	BAKE KING	=	1967	USA	GREEN MOUNTAIN x MERRIMACK	9	NORTH AMERICA	USA	MODERN	1951-2000
139	BALLERINA	=	2006	DNK	AGRIA X OBELIX	81	EUROPE	DNK	MODERN	2001-2021
140	BALLYDOON	=	1931	GBR	HERALD X BRITISH QUEEN	22	EUROPE	GBR	OLD	1901-1950
141	BAMBINO	=	2005	GBR	NAVAN X BOXER	16	EUROPE	GBR	MODERN	2001-2021
142	BANNOCK RUSSET	=	1999	USA	A 75175-1 X A 75188-3	27	NORTH AMERICA	USA	MODERN	1951-2000
143	BARAKA	=	1971	NLD	SVP 50-358 X AVENIR	37	EUROPE	NLD	MODERN	1951-2000
144	BARCELONA	=	2009	NLD	FELSINA X MONDIAL	81	EUROPE	NLD	MODERN	2001-2021
145	BARTINA	=	1988	NLD	SATURNA X ZPC 62-75	42	EUROPE	NLD	MODERN	1951-2000
146	BASIN RUSSET	=	2016	NLD	AR 97-3296 X AR 92-1042	53	EUROPE	NLD	MODERN	2001-2021
147	BEA	=	1954	NLD	ARI X (BELLE DE FONTENAY X KATHADIN)	30	EUROPE	NLD	MODERN	1951-2000
148	BEAUTY OF BUTE	=	1890	GBR	UNKNOWN	65	EUROPE	GBR	OLD	1851-1900
149	BELANA	=	2000	DEU	MILVA X E 87/66	75	EUROPE	DEU	MODERN	1951-2000
150	BELCHIP	=	1978	USA	WAUSEON x LENAPE	27	NORTH AMERICA	USA	MODERN	1951-2000
151	BELLANITA	=	2016	NLD	AR 97-1032 x AR 97-0942	74	EUROPE	NLD	MODERN	2001-2021
152	BELLE DE FONTENAY	=	1885	FRA	UNKNOWN	2	EUROPE	FRA	OLD	1851-1900
153	BELLE DE LOCRONAN	=	1952	FRA	51 B x ERDGOLD (INDUSTRIE x JUBEL)	38	EUROPE	FRA	MODERN	1951-2000
154	BELLEFLEUR	=	2013	NLD	LAURA X REDSTAR	42	EUROPE	NLD	MODERN	2001-2021
155	BELLINI	=	2001	NLD	MONDIAL X FELSINA	42	EUROPE	NLD	MODERN	2001-2021
156	BELMONDA	=	2010	DEU	LEYLA X MARABEL	57	EUROPE	DEU	MODERN	2001-2021
157	BELRUS	=	1978	USA	PENOBSCOT x W 39-1	27	NORTH AMERICA	USA	MODERN	1951-2000
158	BERBER	=	1984	NLD	ALCMARIA X ROPTA P 365	40	EUROPE	NLD	MODERN	1951-2000
159	BERGERAC	=	2013	NLD	VITELOTTE NOIRE X BH 98-180	27	EUROPE	NLD	MODERN	2001-2021
160	BETTY	=	2017	FRA	PIKE x JENNY	52	EUROPE	FRA	MODERN	2001-2021
161	BEVELANDER	=	1919	NLD	BRAVO X PREFERENT	28	EUROPE	NLD	OLD	1901-1950
162	BF15	=	1947	FRA	BELLE DE FONTENAY X FLAVA	2	EUROPE	FRA	OLD	1901-1950
163	BIANCHIDEA	=	2004	ITA	CLEOPATRA X ?	78	EUROPE	REST	MODERN	2001-2021
164	BILDTSTAR	=	1984	NLD	WINDA X SATURNA	60	EUROPE	NLD	MODERN	1951-2000
165	BINELLA	=	1990	NLD	BM 52/72/2206 X SIRCO	75	EUROPE	NLD	MODERN	1951-2000
166	BINTJE	=	1904	NLD	MUNSTERSEN X FRANSEN (=JAUNE D'OR)	73	EUROPE	NLD	OLD	1901-1950
167	BIOGOLD	=	2004	NLD	NOVITA X HZ 87 P 200	30	EUROPE	NLD	MODERN	2001-2021
168	BIONICA	=	2008	NLD	PENTLAND IVORY X CMK 1988-169-005	48	EUROPE	NLD	MODERN	2001-2021
169	BIONTA	=	1993	AUT	FRANZI X GRANOLA	38	EUROPE	AUT	MODERN	1951-2000
170	BIOSTAR	=	2003	NLD	SOLTANA X AR 85-102-01	62	EUROPE	NLD	MODERN	2001-2021
171	BIRGIT	=	1979	DEU	RENATE x seedling	74	EUROPE	DEU	MODERN	1951-2000
172	BISHOP	=	1912	GBR	UP TO DATE X RECTOR	18	EUROPE	GBR	OLD	1901-1950
173	BLANCHARD	=	1848	FRA	LATE VIOLET seedling	2	EUROPE	FRA	HEIRLOOM	1801-1850
174	BLANCHE	=	1999	FRA	DALI X EDEN	78	EUROPE	FRA	MODERN	1951-2000
175	BLANKA	=	1970	NLD	BEA x DESIREE	30	EUROPE	NLD	MODERN	1951-2000
176	BLAUE RIESEN	=	1883	DEU	ADIRONDACK X JUNO	18	EUROPE	DEU	OLD	1851-1900
177	BLAUE SCHWEDE	<	1870	AUT	BLUE CONGO X SYNONIEM 01	27	EUROPE	AUT	OLD	1851-1900
178	BLAZER RUSSET	=	2005	USA	A 7816-14 x NORKING RUSSET	27	NORTH AMERICA	USA	MODERN	2001-2021
179	BLISS TRIUMPH	=	1878	USA	PEERLESS x EARLY ROSE	18	NORTH AMERICA	USA	OLD	1851-1900
180	BLONDINE	=	2009	FRA	AGRIA X 87F357. 5	81	EUROPE	FRA	MODERN	2001-2021
181	BLUE BELLE	=	2008	FRA	CARA X SYLVIA	78	EUROPE	FRA	MODERN	2001-2021
182	BLUE DANUBE	=	2010	HUN	78.139.25 x VK 69-491	52	EUROPE	REST	MODERN	2001-2021
183	BLUE KESTREL	=	1992	GBR	mutant of (CARA x Solanum vernei)	16	EUROPE	GBR	MODERN	1951-2000
184	BOJANA	=	2012	AUT	VALERIA x AR 96-1006	57	EUROPE	AUT	MODERN	2001-2021
185	BOJAR	=	1945	CZE	PROZENTRAGIS x C 4/47	73	EUROPE	REST	OLD	1901-1950
186	BONDEVILLE	=	1999	FRA	ESCORT x TENOR	42	EUROPE	FRA	MODERN	1951-2000
187	BONDI	<	2008	NZL	RANGER RUSSET X KARAKA	27	OCEANIA	REST	MODERN	2001-2021
188	BONNIE	=	2006	GBR	ESTIMA X 83N28-47	33	EUROPE	GBR	MODERN	2001-2021
189	BONOTTE DE NOIRMOUTIER	=	1920	FRA	UNKNOWN	2	EUROPE	FRA	OLD	1901-1950
190	BONUS	=	2002	DEU	PANDA X 3.608001-93	74	EUROPE	DEU	MODERN	2001-2021
191	BORWINA	=	2003	DEU	n/a	49	EUROPE	DEU	MODERN	2001-2021
192	BOSCO	=	2012	AUT	NÖS 963/96 x NORA	78	EUROPE	AUT	MODERN	2001-2021
193	BOULE DE FARINE	<	1872	GBR	UNKNOWN	21	EUROPE	GBR	OLD	1851-1900
194	BOUNTY	=	2009	GBR	VALOR X 85G040-080	78	EUROPE	GBR	MODERN	2001-2021
195	BRAVA	=	1992	AUT	UKAMA x VASKO	40	EUROPE	AUT	MODERN	1951-2000
196	BRAVO	=	1899	NLD	ZEEUWSE BLAUWE x WILHELM KORN	10	EUROPE	NLD	OLD	1851-1900
197	BRENDA	=	2006	FRA	ASTARTE x MELISSA	53	EUROPE	FRA	MODERN	2001-2021
198	BRETTOR	=	1984	FRA	KENAVO x FORMAT	18	EUROPE	FRA	MODERN	1951-2000
199	BRITISH QUEEN	=	1894	GBR	PATERSON`S VICTORIA x BLUE DON	27	EUROPE	GBR	OLD	1851-1900
200	BRITTA	=	1980	DEU	VON ZWEHL 583/5 x VON ZWEHL 539/55	64	EUROPE	DEU	MODERN	1951-2000
201	BRODICK	=	1990	GBR	7683 A 12 X 8898 AC 14	33	EUROPE	GBR	MODERN	1951-2000
202	BURANA	=	2007	DEU	KARDAL x SAPOLIA	42	EUROPE	DEU	MODERN	2001-2021
203	BZURA	=	1983	POL	PG 232 X PROSNA	65	EUROPE	REST	MODERN	1951-2000
204	CABARET	=	2001	GBR	MARIS PIPER X MORAG	16	EUROPE	GBR	MODERN	2001-2021
205	CAESAR	=	1990	NLD	MONALISA X ROPTA B 1178	63	EUROPE	NLD	MODERN	1951-2000
206	CALROSE	=	1946	USA	ACKERSEGEN x KATAHDIN	75	NORTH AMERICA	USA	OLD	1901-1950
207	CALYPSO	=	1990	FRA	EDZINA x IROISE	81	EUROPE	FRA	MODERN	1951-2000
208	CAMMEO	=	2016	GBR	CAESAR x MONDIAL	53	EUROPE	GBR	MODERN	2001-2021
209	CAMPINA	=	2009	DEU	FILEA X SA 95-003-1	42	EUROPE	DEU	MODERN	2001-2021
210	CANASTA	=	2007	DNK	BZURA X GODIVA	65	EUROPE	DNK	MODERN	2001-2021
211	CANBERRA	=	2007	NLD	LATONA X RED SCARLETT	40	EUROPE	NLD	MODERN	2001-2021
212	CANELLE	=	2002	FRA	FRISIA x INRA 78.46.11	71	EUROPE	FRA	MODERN	2001-2021
213	CAPELLA	=	1943	DEU	EDDA x (INDUSTRIE x (EF XII-2 x POLANIN))	65	EUROPE	DEU	OLD	1901-1950
214	CAPUCINE	=	2018	FRA	ALLIANS x G98TD001.002	38	EUROPE	FRA	MODERN	2001-2021
215	CARA	=	1973	IRL	A 25/19 X ULSTER GLADE	16	EUROPE	REST	MODERN	1951-2000
216	CARLA	=	1960	DEU	APTA X OBERBARNBACHER FRUHE	65	EUROPE	DEU	MODERN	1951-2000
217	CARLINGFORD	=	1982	GBR	S62/47/1 X DR MCINTOSH	78	EUROPE	GBR	MODERN	1951-2000
218	CARLITA	=	1991	NLD	JAERLA X PROVITA	74	EUROPE	NLD	MODERN	1951-2000
219	CARMINE	=	1990	FRA	PEPITA x DESIREE	37	EUROPE	FRA	MODERN	1951-2000
220	CAROLUS	=	2012	NLD	AGRIA x AR 00-94-17	42	EUROPE	NLD	MODERN	2001-2021
221	CARRERA	=	1999	NLD	ALLARD X CONCURRENT	33	EUROPE	NLD	MODERN	1951-2000
222	CARTAGENA	=	2014	NLD	LAURA x ROMANZE	48	EUROPE	NLD	MODERN	2001-2021
223	CARUSO	=	2004	DEU	SA 2952/78 x SA 92-352-6	49	EUROPE	DEU	MODERN	2001-2021
224	CASABLANCA	=	2010	GBR	85G 040-080 X PICASSO	16	EUROPE	GBR	MODERN	2001-2021
225	CASCADA	=	2009	DEU	SOLARA X GALA	67	EUROPE	DEU	MODERN	2001-2021
226	CASCADE	=	1969	USA	USDA B 3820-14 x MPI 44.1004/5	18	NORTH AMERICA	USA	MODERN	1951-2000
227	CASPAR	=	1984	NLD	UKAMA x B 15-10	33	EUROPE	NLD	MODERN	1951-2000
228	CASTELINE	=	2001	FRA	SAFRANE x 85 F 276.5	33	EUROPE	FRA	MODERN	2001-2021
229	CATARINA	=	1966	FRA	KENTA x KERPONDY	78	EUROPE	FRA	MODERN	1951-2000
230	CATIMINI	=	2020	FRA	n/a	30	EUROPE	FRA	MODERN	2001-2021
231	CATRIONA	=	1920	GBR	UNKNOWN	22	EUROPE	GBR	OLD	1901-1950
232	CECILE	=	2003	NLD	NICOLA X RZ 88-404	74	EUROPE	NLD	MODERN	2001-2021
233	CELTIANE	=	2008	FRA	AMANDINE X EDEN	38	EUROPE	FRA	MODERN	2001-2021
234	CENTAURE	=	1997	FRA	ASTARTE x (KENAVO x AMEX)	64	EUROPE	FRA	MODERN	1951-2000
235	CEPHORA	=	2013	FRA	IMPALA x 95T 118-2	81	EUROPE	FRA	MODERN	2001-2021
236	CERES	=	1999	FRA	KATJA x KERO	39	EUROPE	FRA	MODERN	1951-2000
237	CERISA	=	2011	FRA	FRANCELINE X LAURA	75	EUROPE	FRA	MODERN	2001-2021
238	CERTA	=	1976	POL	S 4283 x BU 58/109/31 N	56	EUROPE	REST	MODERN	1951-2000
239	CHALLENGER	=	2004	NLD	AZIZA X VICTORIA	79	EUROPE	NLD	MODERN	2001-2021
240	CHAMPION	=	1876	GBR	PATERSON'S VICTORIA seedling	10	EUROPE	GBR	OLD	1851-1900
241	CHARLENE	=	2011	FRA	NOVITA X GOURMANDINE	38	EUROPE	FRA	MODERN	2001-2021
242	CHARLES DOWNING	=	1887	USA	EARLY ROSE X EXELCIOR	18	NORTH AMERICA	USA	OLD	1851-1900
243	CHARLOTTE	=	1981	FRA	HANSA X DANAE	39	EUROPE	FRA	MODERN	1951-2000
244	CHARMEUSE	=	2012	FRA	GOURMANDINE X 85F44.2	38	EUROPE	FRA	MODERN	2001-2021
245	CHARTREUX	ca	1880	FRA	EARLY ROSE SEEDLING	18	EUROPE	FRA	OLD	1851-1900
246	CHÂTEAU	=	2016	NLD	MA 98-0322 x AR 98-0341	75	EUROPE	NLD	MODERN	2001-2021
247	CHENOA	=	2017	DEU	MISS BIANKA x ISP 17-1-01	33	EUROPE	DEU	MODERN	2001-2021
248	CHERIE	=	1997	FRA	ROSEVAL X VK76.199.3	66	EUROPE	FRA	MODERN	1951-2000
249	CHEROKEE	=	1951	USA	USDA 96-56 x USDA 528-170	9	NORTH AMERICA	USA	MODERN	1951-2000
250	CHERRY RED	=	1999	USA	ND 4750-2R X LA 1859	9	NORTH AMERICA	USA	MODERN	1951-2000
251	CHEYENNE	=	2011	FRA	150-96-3x ALTESSE	74	EUROPE	FRA	MODERN	2001-2021
252	CHICAGO	=	2011	GBR	MIDAS X 93G181-010	42	EUROPE	GBR	MODERN	2001-2021
253	CHIEFTAIN	=	1966	USA	IA 1027-18 x LA 1354	18	NORTH AMERICA	USA	MODERN	1951-2000
254	CHILOE_CORDILLERA	<	1800	CHL	UNKNOWN	1	SOUTH AMERICA	REST	HEIRLOOM	< 1800
255	CHILOE_MECA GATO MORADA	<	1800	CHL	UNKNOWN	22	SOUTH AMERICA	REST	HEIRLOOM	< 1800
256	CHILOE_MICHUNE NEGRO	<	1800	CHL	UNKNOWN	22	SOUTH AMERICA	REST	HEIRLOOM	< 1800
257	CHIPETA	=	1993	USA	W 612-13 x WISCHIP	9	NORTH AMERICA	USA	MODERN	1951-2000
258	CHLOE	=	1995	FRA	CHARLOTTE x MONALISA	39	EUROPE	FRA	MODERN	1951-2000
259	CHONGQING POTATO 01	=	2001	CHN	8911-3 (119-3 x Di Xi Rui ( Desiree) ) 狄西瑞 x 8911-3 (119-3)	18	ASIA	CHN	MODERN	2001-2021
260	CHONGQING POTATO 03	=	2014	CHN	944-1 x S21	7	ASIA	CHN	MODERN	2001-2021
261	CHOPIN	=	2007	NLD	VDZ 87-38 X CASANOVA	62	EUROPE	NLD	MODERN	2001-2021
262	CICERO	=	1995	NLD	CEB 73-147-153 X MORENE	37	EUROPE	NLD	MODERN	1951-2000
263	CILENA	=	1981	DEU	GELDA (HANSA seedling) X HIRLA	38	EUROPE	DEU	MODERN	1951-2000
264	CIMEGA	=	2013	DNK	MONDIAL X CAESAR	71	EUROPE	DNK	MODERN	2001-2021
265	CIRIELLE	=	2004	FRA	ROSEVAL x 80F64.2	71	EUROPE	FRA	MODERN	2001-2021
266	CITADEL	=	2007	NLD	AR 89-0658 X CAESAR	63	EUROPE	NLD	MODERN	2001-2021
267	CIVA	=	1960	NLD	(BINTJE X (SASKIAXFRUHMOLLE))X CIV 49-901	80	EUROPE	NLD	MODERN	1951-2000
268	CLAIRETTE	=	2013	FRA	GLENNA X EMERAUDE	71	EUROPE	FRA	MODERN	2001-2021
269	CLAIRINE	=	1998	FRA	ASTARTE x TENOR	40	EUROPE	FRA	MODERN	1951-2000
270	CLASSICO	=	2017	NLD	AMBITION x CB 97-5117	81	EUROPE	NLD	MODERN	2001-2021
271	CLAUDIA	=	1955	FRA	CRAIGS DEFIANCE x AQUILA	64	EUROPE	FRA	MODERN	1951-2000
272	CLAUSTAR	=	1967	FRA	SIRTEMA x ((BF 15 x 835 A 4) x DEPESCHE)	40	EUROPE	FRA	MODERN	1951-2000
273	CLEOPATRA	=	1980	NLD	ZPC 50-35 X DESIREE	37	EUROPE	NLD	MODERN	1951-2000
274	CLIMAX	=	1955	NLD	BINTJE X RECORD	73	EUROPE	NLD	MODERN	1951-2000
275	CLIVIA	=	1962	DEU	SEEDLING 1 X SEEDLING 17	66	EUROPE	DEU	MODERN	1951-2000
276	COLOMBA	=	2011	NLD	CARRERA X AGATA	71	EUROPE	NLD	MODERN	2001-2021
277	COLORADO	=	2002	FRA	TORRIDON x (DESIREE x PENTLAND DELL)	38	EUROPE	FRA	MODERN	2001-2021
278	COMNORD	ca	2010	DNK	n/a	67	EUROPE	DNK	MODERN	2001-2021
279	COMPASS	=	2010	NLD	PALLAS X VOYAGER	78	EUROPE	NLD	MODERN	2001-2021
280	COMTESSE	=	2002	FRA	POMPADOUR x (AUSONIA x GLORIA)	37	EUROPE	FRA	MODERN	2001-2021
281	CONCORDE	=	1986	NLD	WY 66-13-636 x KONST 69-864 (SATURNA x WILJA)	62	EUROPE	NLD	MODERN	1951-2000
282	CONCURRENT	=	1985	NLD	ESTIMA x SINAEDA	70	EUROPE	NLD	MODERN	1951-2000
283	CONNECT	=	2012	NLD	YP 98-3 x SATINA	60	EUROPE	NLD	MODERN	2001-2021
284	CONSTANCE	=	2013	NLD	MARABEL X AR 93-1243	75	EUROPE	NLD	MODERN	2001-2021
285	COQUINE	=	2008	FRA	92T.118.36 x EMERAUDE	48	EUROPE	FRA	MODERN	2001-2021
286	CORALIE	=	1997	FRA	NICOLA x AR 76-199-3	74	EUROPE	FRA	MODERN	1951-2000
287	CORINE	=	1976	NLD	SIRTEMA X SVP Y 193	40	EUROPE	NLD	MODERN	1951-2000
288	COROLLE	=	2001	FRA	CHLOE X G81TT155001	39	EUROPE	FRA	MODERN	2001-2021
289	CORONA	=	2012	DNK	n/a	33	EUROPE	DNK	MODERN	2001-2021
290	CORRIDA	=	2009	FRA	PROVENTO X FRANCELINE	75	EUROPE	FRA	MODERN	2001-2021
291	CORSA	=	2011	AUT	LADY FELICIA X BM 267/92/135	81	EUROPE	AUT	MODERN	2001-2021
292	CORSICA	=	2017	NLD	LADY CLAIRE X ARG96-0865	30	EUROPE	NLD	MODERN	2001-2021
293	COSMOS	=	1994	NLD	2180 HAPLOID X ND NL243	70	EUROPE	NLD	MODERN	1951-2000
294	COURAGE	=	1998	NLD	LADY ROSETTA X HZ81 H202	37	EUROPE	NLD	MODERN	1951-2000
295	CRAIGS ALLIANCE	=	1948	GBR	CRAIGS DEFIANCE X THE ALNESS	22	EUROPE	GBR	OLD	1901-1950
296	CRAIGS BOUNTY	=	1946	GBR	W. 967C(38) X 70(13)	64	EUROPE	GBR	OLD	1901-1950
297	CRAIGS DEFIANCE	=	1938	GBR	EPICURE X PEPO 1919	78	EUROPE	GBR	OLD	1901-1950
298	CRISPER	=	2010	FRA	CHIPIE X HERTHA	74	EUROPE	FRA	MODERN	2001-2021
299	CRISPS4ALL	=	2008	NLD	RZ 85-238 X RZ 87-44	48	EUROPE	NLD	MODERN	2001-2021
300	CRONOS	=	2013	DNK	INNOVATOR X FELSINA	80	EUROPE	DNK	MODERN	2001-2021
301	CROTTE D'OURS	<	1853	USA	UNKNOWN	9	NORTH AMERICA	USA	OLD	1851-1900
302	CRUSADER	=	1918	GBR	MAINCROP x BELL	12	EUROPE	GBR	OLD	1901-1950
303	CRYSTAL		1980	USA	CASCADE x ND 7196-18	78	NORTH AMERICA	USA	MODERN	1951-2000
304	CULPA	=	1972	DEU	CLIVIA x HYDRA	66	EUROPE	DEU	MODERN	1951-2000
305	CUPIDO	=	1995	NLD	W 72-22-496 X ESTIMA	70	EUROPE	NLD	MODERN	1951-2000
306	CYNTHIA	=	1996	FRA	LANDIA X O'SIRENE	80	EUROPE	FRA	MODERN	1951-2000
307	CYRANO	=	2003	NLD	GOLDSTAR X HZ 86 E 423	71	EUROPE	NLD	MODERN	2001-2021
308	DAIFLA	=	2004	FRA	CARA X SYLVIA	78	EUROPE	FRA	MODERN	2001-2021
309	DAISY	=	1998	FRA	GIPSY X CULPA	33	EUROPE	FRA	MODERN	1951-2000
310	DAKOTA PEARL	=	1999	USA	ND 1118-1 X ND 944-6	9	NORTH AMERICA	USA	MODERN	1951-2000
311	DALI	=	1995	NLD	SIERRA X MONALISA	63	EUROPE	NLD	MODERN	1951-2000
312	DANAË	=	1975	FRA	LENNON 8057 x LENNON 5174	39	EUROPE	FRA	MODERN	1951-2000
313	DANI	=	1976	FRA	LORI x TROPHEE	38	EUROPE	FRA	MODERN	1951-2000
314	DANIQUE	=	2018	NLD	AR 99-1184 x AR 98-1009	75	EUROPE	NLD	MODERN	2001-2021
315	DAROLI	=	1959	FRA	DUKE OF YORK x 914 B 52	78	EUROPE	FRA	MODERN	1951-2000
316	DECIBEL	=	2020	FRA	n/a	79	EUROPE	FRA	MODERN	2001-2021
317	DELFIN	=	1946	POL	177/38 x STARKERAGIS	73	EUROPE	REST	OLD	1901-1950
318	DELILA	=	2017	FRA	INRA92T110.14 x RODEO	40	EUROPE	FRA	MODERN	2001-2021
319	DELTA GOLD	<	1966	USA	USDA 45208 x EARLAINE	7	NORTH AMERICA	USA	MODERN	1951-2000
320	DEODARA	=	1913	DEU	DEUTSCHES REICH X JUBEL	64	EUROPE	DEU	OLD	1901-1950
321	DERBY	=	1999	NLD	MONDIAL X FRESCO	62	EUROPE	NLD	MODERN	1951-2000
322	DESIREE	=	1962	NLD	URGENTA X DEPESCHE	64	EUROPE	NLD	MODERN	1951-2000
323	DESTINY	=	2011	NLD	AR 91-1409 X HERMES	60	EUROPE	NLD	MODERN	2001-2021
324	DI VERNON	=	1922	GBR	UNKNOWN	22	EUROPE	GBR	OLD	1901-1950
325	DIAMANT	=	1982	NLD	TDEV 54-30-8 X SVP 55-89	33	EUROPE	NLD	MODERN	1951-2000
326	DIANA	=	1998	DEU	PEPO 1991 x 529/80	60	EUROPE	DEU	MODERN	1951-2000
327	DIANELLA	=	1940	DEU	PROZENTRAGIS x PEPO 1919	64	EUROPE	DEU	OLD	1901-1950
328	DIDO	=	2005	NLD	LINNEA X AGRIA	65	EUROPE	NLD	MODERN	2001-2021
329	DIEGO	=	2011	AUT	FIANNA x KO 93-2487	79	EUROPE	AUT	MODERN	2001-2021
330	DINKY	=	2007	FRA	G84TT411001 X G89D2006003	73	EUROPE	FRA	MODERN	2001-2021
331	DIONE	=	2009	NLD	DAR 89-156 X INNOVATOR	81	EUROPE	NLD	MODERN	2001-2021
332	DIPLOMAT	=	2012	DEU	MARABEL x ?	57	EUROPE	DEU	MODERN	2001-2021
333	DITTA	=	1989	AUT	BINTJE X QUARTA	74	EUROPE	AUT	MODERN	1951-2000
334	DOLINE	=	2002	FRA	NICOLA x (SPUNTA x ARKA)	74	EUROPE	FRA	MODERN	2001-2021
335	DOLLY	=	2010	FRA	BRITTA X LADY ROSETTA	64	EUROPE	FRA	MODERN	2001-2021
336	DOMINOR	=	1986	FRA	FLORA (1955) x KAPTAH	64	EUROPE	FRA	MODERN	1951-2000
337	DONNA	=	2007	NLD	ROSELLA X VE 86-27	81	EUROPE	NLD	MODERN	2001-2021
338	DOON EARLY	=	1934	GBR	PURITAN x HERALD	27	EUROPE	GBR	OLD	1901-1950
339	DOON EIRE	=	1942	GBR	UNKNOWN	40	EUROPE	GBR	OLD	1901-1950
340	DOON PEARL	=	1931	GBR	UNKNOWN	22	EUROPE	GBR	OLD	1901-1950
341	DOON STAR	=	1926	GBR	TEMPLAR seedling x MAJESTIC	22	EUROPE	GBR	OLD	1901-1950
342	DORE	=	1947	NLD	DUKE OF YORK X BIERMA A 7	38	EUROPE	NLD	OLD	1901-1950
343	DOREMI	=	2010	FRA	AGRIA x DONALD	81	EUROPE	FRA	MODERN	2001-2021
344	DORIANE	=	2011	FRA	PENELOPE X LAURA	42	EUROPE	FRA	MODERN	2001-2021
345	DOUBLE FUN	=	2014	NLD	VG3CAE-5 x CHARMANTE	78	EUROPE	NLD	MODERN	2001-2021
346	DOUFINE	=	1993	FRA	CROFT x MARIS PIPER	16	EUROPE	FRA	MODERN	1951-2000
347	DOUNIA	=	2012	FRA	PENELOPE X SOLTANA	71	EUROPE	FRA	MODERN	2001-2021
348	DR MCINTOSH	=	1944	GBR	HERALD X S RYBINII (phu)	22	EUROPE	GBR	OLD	1901-1950
349	DRAGA	=	1970	NLD	SVP 50 2017 X MPI 40 1465 6	70	EUROPE	NLD	MODERN	1951-2000
350	DRAKAR	=	1991	FRA	PRIMREINE x IROISE	30	EUROPE	FRA	MODERN	1951-2000
351	DUCHESSE	=	1993	FRA	RESIDENT x INRA 73.21.21	38	EUROPE	FRA	MODERN	1951-2000
352	DUKE OF KENT	=	1935	GBR	FLOURBALL x seedling	22	EUROPE	GBR	OLD	1901-1950
353	DUKE OF YORK	=	1891	GBR	EARLY PRIMROSE X KING KIDNEY	78	EUROPE	GBR	OLD	1851-1900
354	DUNBAR CAVALIER	=	1930	GBR	MAJESTIC x H24	27	EUROPE	GBR	OLD	1901-1950
355	DUNBAR ROVER	=	1936	GBR	HERALD x ARRAN CONSUL	22	EUROPE	GBR	OLD	1901-1950
356	DUNBAR STANDARD	=	1936	GBR	HERALD x KERR'S PINK	22	EUROPE	GBR	OLD	1901-1950
357	DUNBAR YEOMAN	=	1933	GBR	DUKE OF YORK x HERALD	22	EUROPE	GBR	OLD	1901-1950
358	DYNAMICA	=	2006	NLD	CORNADO X RZ-86-2918	80	EUROPE	NLD	MODERN	2001-2021
359	EARLAINE	=	1937	USA	IRISH COBBLER x USDA 43055	27	NORTH AMERICA	USA	OLD	1901-1950
360	EARLY BIG WHITE POTATO	=	1998	CHN	Wu Li Bai (五里白) x 74-128	9	ASIA	CHN	MODERN	1951-2000
361	EARLY GEM	=	1953	USA	RUSSET BURBANK x USDA 96-56	27	NORTH AMERICA	USA	MODERN	1951-2000
362	EARLY OHIO	=	1875	USA	EARLY ROSE x EARLY ROSE	18	NORTH AMERICA	USA	OLD	1851-1900
363	EARLY ROSE	=	1867	USA	GARNET CHILI X ND USA01	18	NORTH AMERICA	USA	OLD	1851-1900
364	EDELGARD	=	1936	DEU	EDELTRAUT X ?	49	EUROPE	DEU	OLD	1901-1950
365	EDELTRAUT	=	1923	DEU	BOHM 155/06 x INDUSTRIE	73	EUROPE	DEU	OLD	1901-1950
366	EDEN	=	2000	FRA	EOLE X PENTLAND DELL	78	EUROPE	FRA	MODERN	1951-2000
367	EDGECOTE PURPLE	<	1883	GBR	UNKNOWN	2	EUROPE	GBR	OLD	1851-1900
368	EDISON	=	2017	DEU	DIANA x SA 03-363-1	77	EUROPE	DEU	MODERN	2001-2021
369	EDONY	=	2012	FRA	SASSY X G95TM001002	1	EUROPE	FRA	MODERN	2001-2021
370	EDZELL BLUE	<	1890	GBR	UNKNOWN	18	EUROPE	GBR	OLD	1851-1900
371	EDZINA	=	1974	NLD	CLIMAX x ZPC 55-37	81	EUROPE	NLD	MODERN	1951-2000
372	EIGENHEIMER	=	1893	NLD	BLAUWE REUZEN X FRANSEN (=JAUNE D'OR)	28	EUROPE	NLD	OLD	1851-1900
373	EL BEIDA	=	2012	FRA	MONDIAL X 89F12.16	22	EUROPE	FRA	MODERN	2001-2021
374	ELAIA	=	2019	FRA	n/a	56	EUROPE	FRA	MODERN	2001-2021
375	ELECTRE	=	1955	BEL	EIGENHEIMER x AQUILA	38	EUROPE	REST	MODERN	1951-2000
376	ELEMENT	=	1924	NLD	EIGENHEIMER X HASSIA	30	EUROPE	NLD	OLD	1901-1950
377	ELGAR	=	2005	NLD	Y 66-13-636 x VE 71-105	71	EUROPE	NLD	MODERN	2001-2021
378	ELKANA	=	1978	NLD	MARA X PROMINENT	1	EUROPE	NLD	MODERN	1951-2000
379	ELLA	=	1898	DEU	EARLY ROSE X ERSTE VON FROMSDORF	18	EUROPE	DEU	OLD	1851-1900
380	ELLA SEEDLING	=	1927	DEU	ELLA SEEDLING	64	EUROPE	DEU	OLD	1901-1950
381	ELLES	=	1988	NLD	PROTON x AM 66-182 (VTN 62-33-3 x VTN 62-31-30)	43	EUROPE	NLD	MODERN	1951-2000
382	ELODIE	=	1998	FRA	FSB 80 F 66.25 X FSB 81 F 145.14	33	EUROPE	FRA	MODERN	1951-2000
383	ELVIRA	=	1981	DEU	CLIVIA X 6430/1020	74	EUROPE	DEU	MODERN	1951-2000
384	E-MALINGSHU 03	=	2005	CHN	59-5-86 x 7914-33	33	ASIA	CHN	MODERN	2001-2021
385	E-MALINGSHU 04	=	2004	CHN	Ke 6717-36 x E-malingshu 01	81	ASIA	CHN	MODERN	2001-2021
386	E-MALINGSHU 05	=	2008	CHN	393143-12 x NS51-5	21	ASIA	CHN	MODERN	2001-2021
387	E-MALINGSHU 06	=	2008	CHN	Ⅰ-10 x NS51-5	21	ASIA	CHN	MODERN	2001-2021
388	E-MALINGSHU 07	=	2010	CHN	AJU-69.1 x 393140-4	40	ASIA	CHN	MODERN	2001-2021
389	E-MALINGSHU 08	=	2010	CHN	393143-12 x NS51-5	31	ASIA	CHN	MODERN	2001-2021
390	E-MALINGSHU 10	=	2012	CHN	Wensheng 11 x DORITA 5186	18	ASIA	CHN	MODERN	2001-2021
391	E-MALINGSHU 11	=	2015	CHN	Nanzhong 552 x DY4-2-10	64	ASIA	CHN	MODERN	2001-2021
392	E-MALINGSHU 12	=	2014	CHN	395049.59 x 393160-4	7	ASIA	CHN	MODERN	2001-2021
393	E-MALINGSHU 13	=	2015	CHN	Qingyu No.30 x 59-5-86	71	ASIA	CHN	MODERN	2001-2021
394	E-MALINGSHU 14	=	2015	CHN	T962-25 x IX-38-6	9	ASIA	CHN	MODERN	2001-2021
395	E-MALINGSHU 15	=	2016	CHN	T962-25 x IX-38-6	64	ASIA	CHN	MODERN	2001-2021
396	E-MALINGSHU 16	=	2016	CHN	T962-25 x NS51-5	27	ASIA	CHN	MODERN	2001-2021
397	EMERAUDE	=	1996	FRA	ESTIMA X INRA 75.36.45	70	EUROPE	FRA	MODERN	1951-2000
398	EMPRESS	=	2021	FRA	n/a	71	EUROPE	FRA	MODERN	2001-2021
399	ENDEAVOUR	=	2011	NLD	FUTURA x YP 88-129 (HERTHA x BILDTSTAR)	60	EUROPE	NLD	MODERN	2001-2021
400	ENERGIE	=	2008	NLD	SERESTA X HZ 87 KH 81	48	EUROPE	NLD	MODERN	2001-2021
401	ENFULA	=	1994	COG	PUCA TORALAPA x POTA	42	AFRICA	REST	MODERN	1951-2000
402	EOLE	=	1995	FRA	UKAMA x INRA 74.38.122	81	EUROPE	FRA	MODERN	1951-2000
403	EOS	=	2000	NLD	MONDIAL x W 72-22-496	33	EUROPE	NLD	MODERN	1951-2000
404	EPICURE	=	1897	GBR	MAGNUM BONUM X EARLY REGENT	18	EUROPE	GBR	OLD	1851-1900
405	ERASME	=	1956	BEL	VORAN x AQUILA	64	EUROPE	REST	MODERN	1951-2000
406	ERDGOLD	=	1928	DEU	INDUSTRIE x JUBEL	38	EUROPE	DEU	OLD	1901-1950
407	ERIKA	=	2008	AUT	MARABEL X AR 88-156	57	EUROPE	AUT	MODERN	2001-2021
408	ESCORT	=	1982	NLD	RENTAL X CEBECO 64-197-16	31	EUROPE	NLD	MODERN	1951-2000
409	ESMEE	=	2013	NLD	LAURA x RODEO	42	EUROPE	NLD	MODERN	2001-2021
410	ESMERALDA	=	2009	FRA	POMPADOUR X (AUSONIA X GLORIA)	1	EUROPE	FRA	MODERN	2001-2021
411	ESTIMA	=	1973	NLD	NOPOL x G 3014 (PH 112 x SASKIA)	70	EUROPE	NLD	MODERN	1951-2000
412	ESTIVALE	=	2002	FRA	(PREMIERE x TENOR) X EERSTERLING	22	EUROPE	FRA	MODERN	2001-2021
413	ETOILE DU LEON	ca	1900	FRA	ROYAL KIDNEY seedling	22	EUROPE	FRA	OLD	1851-1900
414	EUREKA	=	1976	FRA	BINTJE x 1168	74	EUROPE	FRA	MODERN	1951-2000
415	EUROPA	=	1989	FRA	EDZINA x ALCMARIA	40	EUROPE	FRA	MODERN	1951-2000
416	EUROSTAR	=	2011	NLD	VICTORIA X INNOVATOR	81	EUROPE	NLD	MODERN	2001-2021
417	EVEREST	=	2006	NLD	SPUNTA X MARADONNA	80	EUROPE	NLD	MODERN	2001-2021
418	EVERGOOD	=	1900	GBR	UNKNOWN	22	EUROPE	GBR	OLD	1851-1900
419	EVITA	=	1995	AUT	AGRIA X SW 80-175	81	EUROPE	AUT	MODERN	1951-2000
420	EVOLUTION	=	2012	NLD	AR 94-0807 X AMOROSA	71	EUROPE	NLD	MODERN	2001-2021
421	EXCALIBUR	=	2009	GBR	SAXON X VALOR	16	EUROPE	GBR	MODERN	2001-2021
422	EXCELLENCY	=	2010	NLD	LADY OLYMPIA X RED ONE	81	EUROPE	NLD	MODERN	2001-2021
423	EXEMPLA	=	1997	DEU	EXQUISA X ARENA	73	EUROPE	DEU	MODERN	1951-2000
424	EXQUISA	=	1992	DEU	SIGMA X ILSE	73	EUROPE	DEU	MODERN	1951-2000
425	FABIOLA	=	2006	AUT	ROKO X LAURA	60	EUROPE	AUT	MODERN	2001-2021
426	FABULA	=	1997	NLD	MONALISA X HUDSON	42	EUROPE	NLD	MODERN	1951-2000
427	FAKSE	=	2000	DNK	LUTETIA X ASVA	33	EUROPE	DNK	MODERN	1951-2000
428	FALUKA	=	2006	NLD	ARMUNDO X ARIELLE	22	EUROPE	NLD	MODERN	2001-2021
429	FAMBO	=	1985	NLD	OSTARA X PROVITA	52	EUROPE	NLD	MODERN	1951-2000
430	FANCHETTE	=	2002	FRA	G82TT096D01 x FORTUNA	33	EUROPE	FRA	MODERN	2001-2021
431	FANETTE	=	1985	FRA	(JAERLA x INRA 62.9.61) x COLMO	33	EUROPE	FRA	MODERN	1951-2000
432	FANNY	=	1986	FRA	SPUNTA x LENNON 9032.3	42	EUROPE	FRA	MODERN	1951-2000
433	FARFADETTE	=	1957	FRA	MARJOLIN (= CRAIGS DEFIANCE) x ST. GUENOLE	64	EUROPE	FRA	MODERN	1951-2000
434	FASAN	=	1997	DEU	6.9152023-77 x 1.299103-77 N	49	EUROPE	DEU	MODERN	1951-2000
435	FASTY	=	2018	FRA	n/a	71	EUROPE	FRA	MODERN	2001-2021
436	FAVORITA	=	1989	NLD	ZPC 50–35 X ZPC 55–37	33	EUROPE	NLD	MODERN	1951-2000
437	FEDERICA	=	2013	FRA	STROMA X ADORA	48	EUROPE	FRA	MODERN	2001-2021
438	FEJA	=	1975	FRA	MILIZAC x KERPONDY	80	EUROPE	FRA	MODERN	1951-2000
439	FELSINA	=	1992	NLD	MORENE X GLORIA	42	EUROPE	NLD	MODERN	1951-2000
440	FESTIVAL	=	2010	NLD	AMOROSA X AR 89-1204	63	EUROPE	NLD	MODERN	2001-2021
441	FESTO	=	2014	NLD	BIE 93-628 X VOYAGER	78	EUROPE	NLD	MODERN	2001-2021
442	FEUERGOLD	=	1931	DEU	PURPURGOLD x VESTA	73	EUROPE	DEU	OLD	1901-1950
443	FIANNA	=	1987	NLD	KONST 62-660 X AM 66-0042	79	EUROPE	NLD	MODERN	1951-2000
444	FICHTELGOLD	=	1945	DEU	((ZWICKAUER FRUHE x JUBEL) x KLARA) x MITTELFRUHE	42	EUROPE	DEU	OLD	1901-1950
445	FIDELIA	=	2012	DEU	1.742 102-95 x FILEA	42	EUROPE	DEU	MODERN	2001-2021
446	FIGARO	=	2012	DEU	SA 00-710-3 x OMEGA	42	EUROPE	DEU	MODERN	2001-2021
447	FINESSA	=	2004	DEU	NICOLA x FILEA	74	EUROPE	DEU	MODERN	2001-2021
448	FINKA	=	2001	DEU	COLETTE X LEYLA	67	EUROPE	DEU	MODERN	2001-2021
449	FLAIR	=	2012	NLD	AR 94-1224 X JULIANE	66	EUROPE	NLD	MODERN	2001-2021
450	FLAMBA	=	2012	FRA	G86TT060003 X PAMELA	37	EUROPE	FRA	MODERN	2001-2021
451	FLAMINIA	=	1958	FRA	VALE x D-10-37	73	EUROPE	FRA	MODERN	1951-2000
452	FLAVA	=	1931	DEU	ERDGOLD x JAUNE D'OR (=FRANSEN)	73	EUROPE	DEU	OLD	1901-1950
453	FLAVA SEEDLING	=	1950	DEU	FLAVA SEEDLING	30	EUROPE	DEU	OLD	1901-1950
454	FLAVIA	=	1998	DEU	LIDO x VELOX	42	EUROPE	DEU	MODERN	1951-2000
455	FLEUR BLEUE	=	2015	FRA	G97TT267003 X BLAUE SCHWEDEN	27	EUROPE	FRA	MODERN	2001-2021
456	FLORA (1939)	=	1939	CZE	HINDENBURG x B 53	64	EUROPE	REST	OLD	1901-1950
457	FLORA (1955)	=	1951	POL	R-855 x STARKERAGIS	64	EUROPE	REST	MODERN	1951-2000
458	FLOREAL	=	1989	FRA	ANNABEL x FAMOSA	70	EUROPE	FRA	MODERN	1951-2000
459	FLORETTE	=	1990	FRA	SASKIA x REVELINO	70	EUROPE	FRA	MODERN	1951-2000
460	FLORIANE	=	2000	FRA	85F 102. 4 x EUROPA	40	EUROPE	FRA	MODERN	1951-2000
461	FLORICE	=	2001	FRA	FANETTE x INRA 72.68.5	33	EUROPE	FRA	MODERN	2001-2021
462	FLOURBALL (FLEUR DE PECHER)	=	1895	GBR	UNKNOWN	18	EUROPE	GBR	OLD	1851-1900
463	FLOURBALL (SUTTON'S)	=	1870	GBR	UNKNOWN	22	EUROPE	GBR	OLD	1851-1900
464	FLUKE	?	1910	GBR	UNKNOWN	12	EUROPE	GBR	OLD	1901-1950
465	FOCUS	=	2000	NLD	AGRIA x BRU 82-78	81	EUROPE	NLD	MODERN	1951-2000
466	FOLVA	=	1989	DNK	MIRANDA (1975) X MARIS PIPER	16	EUROPE	DNK	MODERN	1951-2000
467	FONTANE	=	1999	NLD	AGRIA X AR 76-34-3	63	EUROPE	NLD	MODERN	1951-2000
468	FORTUNA	=	1950	DEU	INDUSTRIE x (ELLA x adg hybrid)	12	EUROPE	DEU	OLD	1901-1950
469	FORZA	=	2008	NLD	AGRIA X INNOVATOR	81	EUROPE	NLD	MODERN	2001-2021
470	FOXTON	=	1981	GBR	IRENE x MARIS PIPER	16	EUROPE	GBR	MODERN	1951-2000
471	FRANCELINE	=	1993	FRA	NICOLA X ARKA	74	EUROPE	FRA	MODERN	1951-2000
472	FRANCISCA	=	2008	DEU	MARABEL x 95-012-4	57	EUROPE	DEU	MODERN	2001-2021
473	FRANSEN (JAUNE D'OR)	<	1840	FRA	UNKNOWN	28	EUROPE	FRA	HEIRLOOM	1801-1850
474	FRANZI	=	1977	DEU	MPI 61.303/34 x W 6246/18	56	EUROPE	DEU	MODERN	1951-2000
475	FREGATE	=	1991	FRA	DONOR x (70 F 24.1 x HUMALDA)	37	EUROPE	FRA	MODERN	1951-2000
476	FRESCO	=	1985	NLD	CEBECO 60-15-28 X PROVITA	37	EUROPE	NLD	MODERN	1951-2000
477	FREYA	=	1998	DEU	AGRIA x RUSTICA	42	EUROPE	DEU	MODERN	1951-2000
478	FRIANDE	=	2006	FRA	CHARLOTTE x FRANCELINE	74	EUROPE	FRA	MODERN	2001-2021
479	FRIBEL	=	2010	FRA	BRITTA X 89F230.6	73	EUROPE	FRA	MODERN	2001-2021
480	FRIDOR	=	2006	FRA	MARIJKE x 86 F 311.1	70	EUROPE	FRA	MODERN	2001-2021
481	FRIESLANDER	=	1990	NLD	GLORIA X 74 A 3	63	EUROPE	NLD	MODERN	1951-2000
482	FRINGANTE	=	2008	FRA	CHLOE X EMERAUDE	39	EUROPE	FRA	MODERN	2001-2021
483	FRISIA	=	1988	NLD	ZPC 69 C 160 X AM 66-0042	43	EUROPE	NLD	MODERN	1951-2000
484	FRONTIER RUSSET	=	1990	USA	A 66102-16 X WN 330-1	27	NORTH AMERICA	USA	MODERN	1951-2000
485	FRÜHMÖLLE	=	1931	DEU	ASCHE 118 X JUBEL	73	EUROPE	DEU	OLD	1901-1950
486	FRÜHPERLE	=	1946	DEU	DUKE OF YORK x ROTE MAUSE	73	EUROPE	DEU	OLD	1901-1950
487	FUEGO	=	2008	FRA	ASVA X G83TT047006	66	EUROPE	FRA	MODERN	2001-2021
488	FURORE	=	1930	NLD	RODE STAR X ALPHA (1925)	28	EUROPE	NLD	OLD	1901-1950
489	GAIANE	=	2018	FRA	G06TM008.003 x BLAUE SCHWEDEN	22	EUROPE	FRA	MODERN	2001-2021
490	GALA	=	2002	DEU	LEYLA X 2.6 720-86	67	EUROPE	DEU	MODERN	2001-2021
491	GALANTE	=	2007	FRA	CHLOE X JUSTINE	71	EUROPE	FRA	MODERN	2001-2021
492	GALATA	=	2012	AUT	LAURA x ML 92-9107	75	EUROPE	AUT	MODERN	2001-2021
493	GARNET CHILI	=	1857	USA	ROUGH PURPLE CHILI SEEDLING	18	NORTH AMERICA	USA	OLD	1851-1900
494	GASORE	=	1970	BEL	GRACILIA X SORAYA	38	EUROPE	REST	MODERN	1951-2000
495	GATSBY	=	2013	GBR	SAXON x VALOR	16	EUROPE	GBR	MODERN	2001-2021
496	GAUMAISE	=	1955	BEL	ROSA x ROSA	28	EUROPE	REST	MODERN	1951-2000
497	GEELBLOM	=	1940	NLD	MAJESTIC x JAUNE D'OR	22	EUROPE	NLD	OLD	1901-1950
498	GEMCHIP	=	1989	USA	BR 5960-9 X ND 5737-3	27	NORTH AMERICA	USA	MODERN	1951-2000
499	GERMI1255	=	2008	FRA	SATURNA X PREVALENT	31	EUROPE	FRA	MODERN	2001-2021
500	GERONA	=	2019	NLD	BELANA X GALA	67	EUROPE	NLD	MODERN	2001-2021
501	GERVIOLINE	=	2011	FRA	G94TP013008 X FELSINA	42	EUROPE	FRA	MODERN	2001-2021
502	GIOCONDA	=	2014	NLD	CARRERA X VIVALDI	33	EUROPE	NLD	MODERN	2001-2021
503	GIPSY	=	1984	FRA	VK 66.273 x LENNON 7104.1	40	EUROPE	FRA	MODERN	1951-2000
504	GITANA	=	2013	FRA	G90TT032003 X CAESAR	63	EUROPE	FRA	MODERN	2001-2021
505	GLADSTONE	=	1932	GBR	ARRAN CHIEF X (MAJESTIC X GREAT SCOT)	22	EUROPE	GBR	OLD	1901-1950
506	GLORIA	=	1972	DEU	AMEX X FELDESLOHN	1	EUROPE	DEU	MODERN	1951-2000
507	GLORIA (1937)	=	1937	NLD	ALPHA x BATO	28	EUROPE	NLD	OLD	1901-1950
508	GOLDEN WONDER	=	1906	GBR	SEEDLING OF EARLY ROSE	12	EUROPE	GBR	OLD	1901-1950
509	GOLDMARIE	=	2013	DEU	ANDANTE x AGILA	57	EUROPE	DEU	MODERN	2001-2021
510	GOLDSEGEN	=	1990	AUT	GRANOLA X VALERIE	42	EUROPE	AUT	MODERN	1951-2000
511	GONDUZO	=	1927	HUN	RODENSTEINER X DEODARA	64	EUROPE	REST	OLD	1901-1950
512	GOURMANDINE	=	2002	FRA	CHARLOTTE X ESTIMA	38	EUROPE	FRA	MODERN	2001-2021
513	GRACIA	=	1979	NLD	ROPTA H 741 x DESIREE	78	EUROPE	NLD	MODERN	1951-2000
514	GRANADA	=	2003	DEU	VIVAKS X YESMINA	75	EUROPE	DEU	MODERN	2001-2021
515	GRANDEUR	=	2009	NLD	CHARISMA X VICTORIA	79	EUROPE	NLD	MODERN	2001-2021
516	GRANDIFOLIA	=	1973	DEU	CLIVIA x HANSA	66	EUROPE	DEU	MODERN	1951-2000
517	GRANOLA	=	1975	DEU	3333/60 X 267.04	9	EUROPE	DEU	MODERN	1951-2000
518	GREAT SCOT	=	1909	GBR	IMPERATOR X CHAMPION	22	EUROPE	GBR	OLD	1901-1950
519	GREDINE	=	2002	FRA	HANSA X 13-83-2	66	EUROPE	FRA	MODERN	2001-2021
520	GREEN MOUNTAIN	=	1885	USA	DUNMORE (BURBANK SEEDLING) x EXCELSIOR	18	NORTH AMERICA	USA	OLD	1851-1900
521	GRENADINE	=	2013	FRA	ALTESSE X 107-96-2	74	EUROPE	FRA	MODERN	2001-2021
522	GRETA	=	1921	SWE	MAGNUM BONUM x UNICA	27	EUROPE	REST	OLD	1901-1950
523	GROSSO	ca	2008	NLD	TRIPLO seedling	42	EUROPE	NLD	MODERN	2001-2021
524	GWENNE	=	2011	FRA	G93TT296006 X INRA94T97.43	39	EUROPE	FRA	MODERN	2001-2021
525	GWERN	=	1996	FRA	ODRAN x PROCURA	31	EUROPE	FRA	MODERN	1951-2000
526	HAMLET	=	1996	DNK	CASPAR X TORVA	33	EUROPE	DNK	MODERN	1951-2000
527	HANNA	=	1999	DNK	SPUNTA X MORENE	42	EUROPE	DNK	MODERN	1951-2000
528	HANSA	=	1957	DEU	OBERARNBACHER FRÜHE X FLAVA	66	EUROPE	DEU	MODERN	1951-2000
529	HARBINGER	=	1894	GBR	EARLY REGENT x FILLBASKET	64	EUROPE	GBR	OLD	1851-1900
530	HARRY OZ	ca	1900	NOR	BLAUE SCHWEDE SEEDLING	65	EUROPE	REST	OLD	1851-1900
531	HEIDI	=	2009	DEU	SALOME x GALA	67	EUROPE	DEU	MODERN	2001-2021
532	HEIDRUN	=	1978	DEU	MPI 61.303/34 x HUMALDA	56	EUROPE	DEU	MODERN	1951-2000
533	HERACLEA	=	2015	NLD	MARKIES X RZ- 94-1538	79	EUROPE	NLD	MODERN	2001-2021
534	HERALD	=	1928	GBR	MAJESTIC x ABUNDANCE	22	EUROPE	GBR	OLD	1901-1950
535	HERD LADDIE	=	1908	GBR	UNKNOWN	22	EUROPE	GBR	OLD	1901-1950
536	HERMES	=	1973	AUT	DDR 5158 X NÖS 163/55	64	EUROPE	AUT	MODERN	1951-2000
537	HEROS	=	2003	NLD	NICOLA X BEETS 84-85-32	42	EUROPE	NLD	MODERN	2001-2021
538	HERTHA	=	1980	NLD	DIJKHUIS 61-133-3 X KONST 62-374	74	EUROPE	NLD	MODERN	1951-2000
539	HESSENKRONE	=	1955	DEU	(ACKERSEGEN x BRA 9089) x FLAVA	39	EUROPE	DEU	MODERN	1951-2000
540	HIGHLAND BURGUNDY RED	=	1844	FRA	UNKNOWN	2	EUROPE	FRA	HEIRLOOM	1801-1850
541	HIGHLAND RUSSET	=	2006	USA	RANGER RUSSET X RUSSET LEGEND	18	NORTH AMERICA	USA	MODERN	2001-2021
542	HILITE RUSSET	=	1988	USA	BUTTE MUTANT	27	NORTH AMERICA	USA	MODERN	1951-2000
543	HILLA	=	1949	DEU	LANDRACE x (ELLA x BRA 9089)	64	EUROPE	DEU	OLD	1901-1950
544	HINDENBURG	=	1916	DEU	ISMENE X JUBEL	64	EUROPE	DEU	OLD	1901-1950
545	HINGA	=	1996	POL	PS 12 X TASSO	42	EUROPE	REST	MODERN	1951-2000
546	HOKKAIAKA	=	1965	JPN	2070AB(31) x SHIMAKEI 290	39	ASIA	REST	MODERN	1951-2000
547	HOME GUARD	=	1943	GBR	DOON PEARL X CUMNOCK	22	EUROPE	GBR	OLD	1901-1950
548	HUBEI POTATO 14	ca	2012	CHN	UNKNOWN	31	ASIA	CHN	MODERN	2001-2021
549	HUDSON	=	1972	USA	NY NIF/1 x 56N18-4	18	NORTH AMERICA	USA	MODERN	1951-2000
550	HUMALDA	=	1965	NLD	SIRTEMA X KATAHDIN	40	EUROPE	NLD	MODERN	1951-2000
551	HUSAR	=	2004	AUT	SIGNAL X BM 4115/12	62	EUROPE	AUT	MODERN	2001-2021
552	HYDRA	=	1969	DEU	H 1521/57 x 1144/56 (1629/52 x FINA)	33	EUROPE	DEU	MODERN	1951-2000
553	IBIZA	=	2014	NLD	AMORA X BH 93-30	25	EUROPE	NLD	MODERN	2001-2021
554	IDEAAL	=	1918	NLD	EPICURE x JAUNE D'OR	18	EUROPE	NLD	OLD	1901-1950
555	IDOLE	=	1989	NLD	EDZINA x CEB 68-117-18	62	EUROPE	NLD	MODERN	1951-2000
556	IJSSELSTER	=	1943	NLD	RECORD x POPULAIR	28	EUROPE	NLD	OLD	1901-1950
557	ILEDHER	=	2009	FRA	60-96-1 X MELISSA	52	EUROPE	FRA	MODERN	2001-2021
558	ILSE	=	1980	DEU	W 6515/50 X W 6509/1	37	EUROPE	DEU	MODERN	1951-2000
559	IMPALA	=	1989	NLD	BM 52/72/2206 X BIRANCO	75	EUROPE	NLD	MODERN	1951-2000
560	IMPERIA	=	1915	DEU	IMPERATOR x JUBEL	73	EUROPE	DEU	OLD	1901-1950
561	INDIRA	=	1981	DEU	EDITH x WERTA	49	EUROPE	DEU	MODERN	1951-2000
562	INDUSTRIE	=	1900	DEU	ZWICKAUER FRUHE X SIMSON	19	EUROPE	DEU	OLD	1851-1900
563	INGRID	=	2008	NLD	PREMIERE X RZD 88-1036	33	EUROPE	NLD	MODERN	2001-2021
564	INNOVATOR	=	1999	NLD	SHEPODY X RZ-84-2580	53	EUROPE	NLD	MODERN	1951-2000
565	INOVA	=	1999	NLD	NICOLA X IMPALA	74	EUROPE	NLD	MODERN	1951-2000
566	INSTITUT DE BEAUVAIS	=	1884	FRA	UNKNOWN	27	EUROPE	FRA	OLD	1851-1900
567	INTERNATIONAL KIDNEY	=	1879	GBR	UNKNOWN	2	EUROPE	GBR	OLD	1851-1900
568	INVINCIBLE	=	1898	GBR	UNKNOWN	19	EUROPE	GBR	OLD	1851-1900
569	IRENE	=	1953	NLD	FURORE X BATO	28	EUROPE	NLD	MODERN	1951-2000
570	IRIDA	=	2007	FRA	G83TT357.005 X ELLES	43	EUROPE	FRA	MODERN	2001-2021
571	IRISH QUEEN	=	1900	GBR	UNKNOWN	21	EUROPE	GBR	OLD	1851-1900
572	IROISE	=	1982	FRA	70 F 24.1 x HUMALDA	30	EUROPE	FRA	MODERN	1951-2000
573	ISABELL	=	1974	DEU	HUMALDA x CLIVIA	66	EUROPE	DEU	MODERN	1951-2000
574	ISLE OF JURA	=	2002	GBR	NAVAN X 81 C117-13	33	EUROPE	GBR	MODERN	2001-2021
575	ISOLA	=	1958	DEU	44/2285 X MPI 19175 (S.DEMISSUM X FLAVA)	64	EUROPE	DEU	MODERN	1951-2000
576	IVORY RUSSET	=	2011	NLD	RZ 93-7105 X INNOVATOR	53	EUROPE	NLD	MODERN	2001-2021
577	JADE	=	2004	NLD	RIVIERA X BH 89-33	40	EUROPE	NLD	MODERN	2001-2021
578	JAERLA	=	1969	NLD	SIRTEMA X MPI 19268	40	EUROPE	NLD	MODERN	1951-2000
579	JANKA	=	1976	POL	WARTA x M 109-3	70	EUROPE	REST	MODERN	1951-2000
580	JANKE	=	2007	NLD	AGRIA X VE 66-295	42	EUROPE	NLD	MODERN	2001-2021
581	JARDINOR	=	1982	FRA	ANIEL x HYDRA	42	EUROPE	FRA	MODERN	1951-2000
582	JASON	=	1997	FRA	KATJA x AMEX	80	EUROPE	FRA	MODERN	1951-2000
583	JAZZY	=	2010	NLD	FRANCELINE X CUPIDO	38	EUROPE	NLD	MODERN	2001-2021
584	JEANNETTE	=	2009	FRA	FRANCELINE X CHARLOTTE	39	EUROPE	FRA	MODERN	2001-2021
585	JELLY	=	2002	DEU	MARABEL X 173/87/4476	57	EUROPE	DEU	MODERN	2001-2021
586	JENNY	=	1996	FRA	VK 69-491 x PENTLAND DELL	52	EUROPE	FRA	MODERN	1951-2000
587	JETTA	=	1967	DEU	DELOS x (APTA x OBERARNBACHER FRUHE)	73	EUROPE	DEU	MODERN	1951-2000
588	JOËLLE	=	1951	BEL	IDEAAL x AQUILA	38	EUROPE	REST	MODERN	1951-2000
589	JOHNNY GUNTER	<	1800	USA	UNKNOWN	8	NORTH AMERICA	USA	HEIRLOOM	< 1800
590	JOSEPHINE	=	2000	FRA	AGRIA X HANSA	77	EUROPE	FRA	MODERN	1951-2000
591	JUBEL	=	1908	DEU	VICTORIA AUGUSTA x 78/92	73	EUROPE	DEU	OLD	1901-1950
592	JUDITH	=	1983	BEL	SIRTEMA x KATJA	40	EUROPE	REST	MODERN	1951-2000
593	JULIETTE	=	1997	FRA	NICOLA X HANSA	74	EUROPE	FRA	MODERN	1951-2000
594	JUNIOR	=	1990	NLD	CIVA X CB 67-093-02	37	EUROPE	NLD	MODERN	1951-2000
595	JUSTINE	=	1999	FRA	80 F 64.2 x INRA 80.8.65	71	EUROPE	FRA	MODERN	1951-2000
596	JUTLANDIA	=	1998	DNK	ASVA X MIRANDA (1975)	66	EUROPE	DNK	MODERN	1951-2000
597	KAGAJU	ca	1991	COG	378493.915 (=MONSERRATE) x pollenmixture	73	AFRICA	REST	MODERN	1951-2000
598	KAGANDA	ca	1994	COG	PUCA TORALAPA x POTA	65	AFRICA	REST	MODERN	1951-2000
599	KAPTAH VANDEL	=	1962	DNK	ROBUSTA X FLAVA	73	EUROPE	DNK	MODERN	1951-2000
600	KARDAL	=	1988	NLD	ASTARTE X SVP AM 66-0042	43	EUROPE	NLD	MODERN	1951-2000
601	KARLENA	=	1988	DEU	ADRETTA x 3-69.121/55 N	56	EUROPE	DEU	MODERN	1951-2000
602	KATAHDIN	=	1932	USA	USDA 24642 X USDA 40568	27	NORTH AMERICA	USA	OLD	1901-1950
603	KATJA	=	1982	DEU	6659/6 x HOCHPROZENTIGE (BLUCHER x BISMARCK)	64	EUROPE	DEU	MODERN	1951-2000
604	KEA	=	2012	DEU	n/a	30	EUROPE	DEU	MODERN	2001-2021
605	KELLY	=	2018	FRA	CRISBA x INRA95T118.2	27	EUROPE	FRA	MODERN	2001-2021
606	KELTIA	=	1964	FRA	SASKIA x 1244 C.G.	19	EUROPE	FRA	MODERN	1951-2000
607	KEMERE	=	1983	FRA	VERA x DATCHA	73	EUROPE	FRA	MODERN	1951-2000
608	KENITA	=	2010	NLD	GE 86-14 X CAESAR	63	EUROPE	NLD	MODERN	2001-2021
609	KENNEBEC	=	1948	USA	USDA B 127 X USDA 96-56	9	NORTH AMERICA	USA	OLD	1901-1950
610	KEPPLESTONE KIDNEY	<	1900	GBR	UNKNOWN	2	EUROPE	GBR	OLD	1851-1900
611	KERKOVSKE ROHLICKY	=	1945	CZE	PARNASSIA X VISNOVSKE ROHLICKY	73	EUROPE	REST	OLD	1901-1950
612	KERMOR	=	1981	FRA	C57.16 x ROSALIE	30	EUROPE	FRA	MODERN	1951-2000
613	KERNE	=	1961	FRA	SIRTEMA x USDA B 127	30	EUROPE	FRA	MODERN	1951-2000
614	KERPONDY	=	1949	FRA	UNKNOWN	37	EUROPE	FRA	OLD	1901-1950
615	KERR'S PINK	=	1907	GBR	FORTYFOLD X ABUNDANCE	22	EUROPE	GBR	OLD	1901-1950
616	KIEBITZ	=	2009	DEU	n/a	49	EUROPE	DEU	MODERN	2001-2021
617	KILELABALANDA 2 (Biancona)	?	1920	COG	n/a	64	AFRICA	REST	OLD	1901-1950
618	KING EDWARD	=	1902	GBR	MAGNUM BONUM X BEAUTY OF HEBRON	12	EUROPE	GBR	OLD	1901-1950
619	KING GEORGE V	=	1911	GBR	UNKNOWN	27	EUROPE	GBR	OLD	1901-1950
620	KINGSMAN	=	2017	GBR	EXCALIBUR x CAESAR	16	EUROPE	GBR	MODERN	2001-2021
621	KINGSTONE	=	1981	GBR	PENTLAND CROWN x MARIS PIPER	16	EUROPE	GBR	MODERN	1951-2000
622	KIWI	=	2002	DEU	n/a	64	EUROPE	DEU	MODERN	2001-2021
623	KOMEET	=	1936	NLD	EIGENHEIMER x FURORE	28	EUROPE	NLD	OLD	1901-1950
624	KONDOR	=	1984	NLD	KONST 61-333 X WILJA	73	EUROPE	NLD	MODERN	1951-2000
625	KOOPMANS BLAUWE	=	1937	NLD	ZEEUWSE BLAUWE X ALPHA (1925)	28	EUROPE	NLD	OLD	1901-1950
626	KORETTA	=	1983	DEU	1-67.254/13 N x ADRETTA	65	EUROPE	DEU	MODERN	1951-2000
627	KORRIGANE	=	1982	FRA	TROPHEE x INRA 67.2.136	22	EUROPE	FRA	MODERN	1951-2000
628	KOTNOV	=	1940	CZE	12-42 x HINDENBURG	73	EUROPE	REST	OLD	1901-1950
629	KRAON	=	1996	FRA	FECUVA x ELEMENT	77	EUROPE	FRA	MODERN	1951-2000
630	KRISTALL	=	1980	RUS	SAGITTA x ORA	42	EUROPE	REST	MODERN	1951-2000
631	KURAS	=	1996	NLD	BRDA (=PG 285) X VK 69-0491	52	EUROPE	NLD	MODERN	1951-2000
632	KURODA	=	1998	NLD	AR 76-199-3 X KONST 80-1407	74	EUROPE	NLD	MODERN	1951-2000
633	KURUSEKA	ca	1983	COG	PUCA TORALAPA x YY-1	27	AFRICA	REST	MODERN	1951-2000
634	LA ROUGE	<	1875	USA	UNKNOWN	18	NORTH AMERICA	USA	OLD	1851-1900
635	LA STRADA	=	2013	GBR	COSMOS x OSPREY	33	EUROPE	GBR	MODERN	2001-2021
636	LABELLA	=	2008	NLD	DURA x YP 88-129 (HERTHA x BILDTSTAR)	80	EUROPE	NLD	MODERN	2001-2021
637	LACETTA	=	2009	NLD	AGRIA X FELSINA	81	EUROPE	NLD	MODERN	2001-2021
638	LADY ALICIA	=	2019	NLD	n/a	37	EUROPE	NLD	MODERN	2001-2021
639	LADY AMARILLA	=	2007	NLD	AGRIA X HERMES	42	EUROPE	NLD	MODERN	2001-2021
640	LADY ANNA	=	2010	NLD	CMK1993-042-005 X FONTANE	63	EUROPE	NLD	MODERN	2001-2021
641	LADY BALFOUR	=	2001	GBR	8204A(4) x 15119AC(5)	27	EUROPE	GBR	MODERN	2001-2021
642	LADY BLANCA	=	2007	NLD	LADY OLYMPIA X CMK 1991-088-016	81	EUROPE	NLD	MODERN	2001-2021
643	LADY BRITTA	=	2008	NLD	SATURNA X PK 87-204-13	81	EUROPE	NLD	MODERN	2001-2021
644	LADY CHRISTL	=	1996	NLD	WS 73-3-391 X MANSOUR	70	EUROPE	NLD	MODERN	1951-2000
645	LADY CLAIRE	=	1996	NLD	AGRIA X KW 78-34-470	81	EUROPE	NLD	MODERN	1951-2000
646	LADY FELICIA	=	1997	NLD	AGRIA X W 72-22-496	81	EUROPE	NLD	MODERN	1951-2000
647	LADY JO	=	2001	NLD	LADY AMELIA X VE 74-45 (SINAEDA x AM 66-42)	79	EUROPE	NLD	MODERN	2001-2021
648	LADY LENORA	=	2010	NLD	BONANZA X LADY JO	65	EUROPE	NLD	MODERN	2001-2021
649	LADY OLYMPIA	=	1996	NLD	AGRIA X KW 78-34-470	81	EUROPE	NLD	MODERN	1951-2000
650	LADY ROSETTA	=	1988	NLD	CARDINAL X SVP (VTN)2 62 33 3	43	EUROPE	NLD	MODERN	1951-2000
651	LADY SARA	=	2013	NLD	DENFENDER X FONTANE	27	EUROPE	NLD	MODERN	2001-2021
652	LAGAD GLAS	ca	1850	FRA	UNKNOWN	2	EUROPE	FRA	HEIRLOOM	1801-1850
653	LAMIA	=	1981	FRA	SPUNTA x ROSALIE	42	EUROPE	FRA	MODERN	1951-2000
654	LANDIA	=	1985	FRA	CLIMAX x COLMO	81	EUROPE	FRA	MODERN	1951-2000
655	LANORMA	=	2006	NLD	CAESAR X BYDAND	63	EUROPE	NLD	MODERN	2001-2021
656	LAPERLA	=	2010	NLD	VALOR X MINERVA	16	EUROPE	NLD	MODERN	2001-2021
657	LATONA	=	1994	NLD	JAERLA X NICOLA	40	EUROPE	NLD	MODERN	1951-2000
658	LAUDINE	=	2016	AUT	LADY FELICIA x B 92/135/2677	81	EUROPE	AUT	MODERN	2001-2021
659	LAURA	=	1998	DEU	ROSELLA X L6140/2	48	EUROPE	DEU	MODERN	1951-2000
660	LAURETTE	=	2011	FRA	62.93.2 X 129.89.2	74	EUROPE	FRA	MODERN	2001-2021
661	LEANDER	=	1972	DEU	FANAL x MIRA	56	EUROPE	DEU	MODERN	1951-2000
662	LEKKERLANDER	=	1965	NLD	DORE X DR MCINTOSH	22	EUROPE	NLD	MODERN	1951-2000
663	LENAPE	=	1967	USA	USDA B 3672-3 x DELTA GOLD	7	NORTH AMERICA	USA	MODERN	1951-2000
664	LENOR	=	1967	FRA	DUKE OF YORK x (DUKE OF YORK x 914 B 52)	78	EUROPE	FRA	MODERN	1951-2000
665	LEONARDO	=	1994	NLD	EDZINA X ROPTA D 540	81	EUROPE	NLD	MODERN	1951-2000
666	LEONI	=	2004	NLD	ADORA X LIDO	48	EUROPE	NLD	MODERN	2001-2021
667	LEONTINE	=	2007	NLD	NICOLA X JDB 83-53	74	EUROPE	NLD	MODERN	2001-2021
668	LEVINATA	=	2016	NLD	VR 808 x LADY JO	81	EUROPE	NLD	MODERN	2001-2021
669	LIBERTAS	=	1946	NLD	RECORD X VEENHUISEN 31185	73	EUROPE	NLD	OLD	1901-1950
670	LIDO	=	1990	DEU	SECURA x 2605/77	42	EUROPE	DEU	MODERN	1951-2000
671	LIEKE	=	2014	NLD	SPUNTA x TE 98-12-94	57	EUROPE	NLD	MODERN	2001-2021
672	LIJIANG POTATO 6	=	2008	CHN	A10-39 x NS40-37 (ICP)	7	ASIA	CHN	MODERN	2001-2021
673	LILLY	=	2011	DEU	GUNDA x SATINA	66	EUROPE	DEU	MODERN	2001-2021
674	LIMBA	=	1968	CZE	TATRANKA x PROFESSOR WOHLTMANN	64	EUROPE	REST	MODERN	1951-2000
675	LINATA	=	2013	DNK	AGATA X EMMA	75	EUROPE	DNK	MODERN	2001-2021
676	LINDA	=	1974	DEU	CLIVIA X HANSA	66	EUROPE	DEU	MODERN	1951-2000
677	LINUS	=	2017	DEU	n/a	77	EUROPE	DEU	MODERN	2001-2021
678	LINZER DELIKATESS	=	1975	AUT	SIEGLINDE X HYBRIDE (=S UNAMED SEEDLING)	19	EUROPE	AUT	MODERN	1951-2000
679	LINZER ROSE	=	1969	AUT	GOLDSEGEN (1955) x DESIREE	18	EUROPE	AUT	MODERN	1951-2000
680	LINZER SPEISE	=	1970	AUT	GOLDSEGEN (1955) x EVA	64	EUROPE	AUT	MODERN	1951-2000
681	LINZER STÄRKE	=	1970	AUT	GOLDSEGEN (1955) x EVA	64	EUROPE	AUT	MODERN	1951-2000
682	LIONHEART	=	2011	GBR	SYMFONIA X VICTORIA	71	EUROPE	GBR	MODERN	2001-2021
683	LISETA	=	1988	NLD	SPUNTA X SVP VE 66-295	42	EUROPE	NLD	MODERN	1951-2000
684	LIVA	=	2001	DNK	N81-ASD-6 X I 1039	81	EUROPE	DNK	MODERN	2001-2021
685	LIZEN	=	1981	FRA	APOLLO x ALCMARIA	40	EUROPE	FRA	MODERN	1951-2000
686	LOANE	=	2009	FRA	ARINDA X VALOR	33	EUROPE	FRA	MODERN	2001-2021
687	LOLA	=	1981	FRA	SPUNTA x CLAUSTAR	40	EUROPE	FRA	MODERN	1951-2000
688	LONGSHU 10	=	2012	CHN	Zhuang Shu 3 (以庄薯3号为母本 ) x L0031-17	27	ASIA	CHN	MODERN	2001-2021
689	LONGSHU 14	=	2016	CHN	L9712-2 x L0202-2	27	ASIA	CHN	MODERN	2001-2021
690	LORD ROSEBERY	<	1879	GBR	UNKNOWN	2	EUROPE	GBR	OLD	1851-1900
691	LORELEY	=	2018	NLD	MA 98-0322 x AR 98-0341	75	EUROPE	NLD	MODERN	2001-2021
692	LORI	=	1953	DEU	seedling x FICHTELGOLD	28	EUROPE	DEU	MODERN	1951-2000
693	LOUISA	=	2017	BEL	GASORE x VICTORIA	42	EUROPE	REST	MODERN	2001-2021
694	LUCERA	=	2016	NLD	LAURENE x PICCOLO STAR	60	EUROPE	NLD	MODERN	2001-2021
695	LUCIANA	=	2010	NLD	DENISE X AGATA	80	EUROPE	NLD	MODERN	2001-2021
696	LUCIE	=	2005	FRA	AMADEUS x CAESAR	63	EUROPE	FRA	MODERN	2001-2021
697	LUCIOLE	=	2009	NLD	MONALISA X EXQUISA	63	EUROPE	NLD	MODERN	2001-2021
698	LUDIVINE	=	2013	FRA	LADY ROSETTA X 92F 290.12	39	EUROPE	FRA	MODERN	2001-2021
699	LUDMILLA	=	2008	DEU	DIANA X INNOVATOR	53	EUROPE	DEU	MODERN	2001-2021
700	LUMINELLA	=	2009	LUX	n/a	71	EUROPE	REST	MODERN	2001-2021
701	LUMPERS	<	1806	IRL	UNKNOWN	10	EUROPE	REST	HEIRLOOM	1801-1850
702	LUNAROSSA	=	2014	NLD	LAURA X ROMANZE	48	EUROPE	NLD	MODERN	2001-2021
703	LUNEBA	=	2020	FRA	n/a	31	EUROPE	FRA	MODERN	2001-2021
704	LUSA	=	2012	NLD	SW 91-1399 X SW 89-0644	75	EUROPE	NLD	MODERN	2001-2021
705	MADELEINE	=	2005	NLD	LEYLA X KO 85-1002	49	EUROPE	NLD	MODERN	2001-2021
706	MADOR	=	1958	FRA	MARJOLIN x BF 15	2	EUROPE	FRA	MODERN	1951-2000
707	MAESTRO	=	2001	FRA	AGRIA X G81TT155001	81	EUROPE	FRA	MODERN	2001-2021
708	MAJESTIC	=	1911	GBR	BRITISH QUEEN X SEEDLING 01	27	EUROPE	GBR	OLD	1901-1950
709	MAKAH OZETTE	<	1800	USA	UNKNOWN	10	NORTH AMERICA	USA	HEIRLOOM	< 1800
710	MALICE	=	2014	FRA	JUTLANDIA X DOLINE	33	EUROPE	FRA	MODERN	2001-2021
711	MALIKA	=	1981	FRA	(PRIMURA x (BELLE DE FONTENAY x 131 D 2)) x RHEINHORT	39	EUROPE	FRA	MODERN	1951-2000
712	MALOU	=	2011	FRA	INRA94T146.43 X OASIS	54	EUROPE	FRA	MODERN	2001-2021
713	MANDOLA	=	1977	FRA	91F205.19 X 89F40.12	42	EUROPE	FRA	MODERN	1951-2000
714	MANHATTAN	=	2013	GBR	SAXON x 94G 165-021	16	EUROPE	GBR	MODERN	2001-2021
715	MANITOU	=	2009	NLD	LAURA X MARANCA	75	EUROPE	NLD	MODERN	2001-2021
716	MANON	=	1987	FRA	UKAMA x 100.84.1	40	EUROPE	FRA	MODERN	1951-2000
717	MANUELA	=	2001	FRA	CHARLOTTE x G81Tt155.1	39	EUROPE	FRA	MODERN	2001-2021
718	MARA	=	1973	NLD	EHUD x LU. 58.1642/4	48	EUROPE	NLD	MODERN	1951-2000
719	MARABEL	=	1993	NLD	NENA X MA 75-364	57	EUROPE	NLD	MODERN	1951-2000
720	MARANCA	=	1995	NLD	IMPALA X MA 77-0481	18	EUROPE	NLD	MODERN	1951-2000
721	MARATHON	=	1989	FRA	ASTARTE x JANKA	31	EUROPE	FRA	MODERN	1951-2000
722	MARFONA	=	1977	NLD	PRIMURA X KÖNST 53-123 (CRAIGS BOUNTY X PROFIJT)	48	EUROPE	NLD	MODERN	1951-2000
723	MARIANA	=	1982	FRA	APOLLO X HUMALDA	71	EUROPE	FRA	MODERN	1951-2000
724	MARIJKE	=	1968	NLD	SVP M 194-10 X MPI 19268	79	EUROPE	NLD	MODERN	1951-2000
725	MARILINE	=	1966	BEL	URGENTA x AQUILA	30	EUROPE	REST	MODERN	1951-2000
726	MARILYN	=	2006	NLD	NICOLA X POMFINE	74	EUROPE	NLD	MODERN	2001-2021
727	MARINE	=	1994	FRA	AMINCA X O'SIRENE	40	EUROPE	FRA	MODERN	1951-2000
728	MARIS ANCHOR	=	1971	GBR	ARRAN PILOT x 16/22	78	EUROPE	GBR	MODERN	1951-2000
729	MARIS BARD	=	1972	GBR	Y 15/139 X ULSTER PRINCE	22	EUROPE	GBR	MODERN	1951-2000
730	MARIS PEER	=	1962	GBR	120/13 X ULSTER KNIGHT	78	EUROPE	GBR	MODERN	1951-2000
731	MARIS PIPER	=	1963	GBR	Y 22/6 X ND UK012 (ARRAN CAIRN X HERALD)	16	EUROPE	GBR	MODERN	1951-2000
732	MARISKA	=	2010	NLD	BELANA X L 92/267/135	75	EUROPE	NLD	MODERN	2001-2021
733	MARITIEMA	=	1991	NLD	AM 71-125 X VE 70-9	48	EUROPE	NLD	MODERN	1951-2000
734	MARITTA	=	1947	DEU	W 66/102 X MITTELFRUHE	64	EUROPE	DEU	OLD	1901-1950
735	MARIZZA	=	2012	AUT	HUSAR x KO 96-2256	60	EUROPE	AUT	MODERN	2001-2021
736	MARKIES	=	1997	NLD	FIANNA X AGRIA	79	EUROPE	NLD	MODERN	1951-2000
737	MARLEN	=	1999	NLD	AGRIA X SATURNA	81	EUROPE	NLD	MODERN	1951-2000
738	MARLENE	=	1981	FRA	ANIEL x INRA 67.2.431	22	EUROPE	FRA	MODERN	1951-2000
739	MAROSSO	=	2010	NLD	L 89/128/287 X BD 92/812/4	62	EUROPE	NLD	MODERN	2001-2021
740	MARTA (1944)	=	1944	CZE	B 53 x ADMIRAL (7 C X PARNASSIA)	78	EUROPE	REST	OLD	1901-1950
741	MARTINA	=	2010	AUT	MA 92-0022 X BM 352/90/596	71	EUROPE	AUT	MODERN	2001-2021
742	MARYGOLD	=	1946	USA	USDA 45208 x EARLAINE	18	NORTH AMERICA	USA	OLD	1901-1950
743	MASAI	=	2014	NLD	LAURA X LABELLA	75	EUROPE	NLD	MODERN	2001-2021
744	MATADOR	=	2004	NLD	KO 85-1002 X AR 84-061-01	74	EUROPE	NLD	MODERN	2001-2021
745	MAVERICK	=	2016	FRA	SANTANA X CASPAR	33	EUROPE	FRA	MODERN	2001-2021
746	MAXIMA	ca	1970	DEU	n/a	48	EUROPE	DEU	MODERN	1951-2000
747	MAY QUEEN (EIRE)	=	1890	GBR	UNKNOWN	22	EUROPE	GBR	OLD	1851-1900
748	MAYAN TWILIGHT	=	2008	GBR	UNKNOWN	5	EUROPE	GBR	MODERN	2001-2021
749	MAYBELL	=	2013	NLD	SANTANA x TRIPLO	9	EUROPE	NLD	MODERN	2001-2021
750	MEIRESKA	=	2015	AUT	SW 98-1178 x 799/98	33	EUROPE	AUT	MODERN	2001-2021
751	MELBA	=	2007	DEU	29/90/84 L X 280/91/399/ L	64	EUROPE	DEU	MODERN	2001-2021
752	MELISSA	=	1988	FRA	EDZINA x BR 69.8	52	EUROPE	FRA	MODERN	1951-2000
753	MELODY	=	2001	NLD	VE 74-45 (SINAEDA x AM 66-42) X W 72-22-496	79	EUROPE	NLD	MODERN	2001-2021
754	MERIDA	=	2007	DEU	MADELEINE X ? (L 175/93/88 X MA 93-69)	77	EUROPE	DEU	MODERN	2001-2021
755	MERKUR	=	1994	AUT	INDIRA X S 3512	49	EUROPE	AUT	MODERN	1951-2000
756	MERLOT	=	2013	DEU	EXEMPLA X ROMANZE	56	EUROPE	DEU	MODERN	2001-2021
757	MESSI	=	2013	NLD	SHEPODY X BELLINI	9	EUROPE	NLD	MODERN	2001-2021
758	MESSIDOR	=	1989	FRA	B 72.13.16 x FAMOSA	16	EUROPE	FRA	MODERN	1951-2000
759	METRO	=	2011	NLD	MONDIAL X FELSINA	42	EUROPE	NLD	MODERN	2001-2021
760	METTE	=	2008	DNK	88-BGO-28 X CARA	62	EUROPE	DNK	MODERN	2001-2021
761	MICHELLE	=	2007	NLD	AGRIA X SM 92-26-08	81	EUROPE	NLD	MODERN	2001-2021
762	MILVA	=	1998	DEU	NENA X DUNJA	75	EUROPE	DEU	MODERN	1951-2000
763	MINERVA	=	1988	NLD	SVP Y 66-13-636 X SVP Y 68-4-103	25	EUROPE	NLD	MODERN	1951-2000
764	MIRA	=	1952	DEU	CAPELLA x BRA 9089	56	EUROPE	DEU	MODERN	1951-2000
765	MIRA seedling	?	1953	CHN	ORA X ?	56	ASIA	CHN	MODERN	1951-2000
766	MIRANDA (1975)	=	1975	DEU	CLIVIA x MPI 60.1343/52	66	EUROPE	DEU	MODERN	1951-2000
767	MIRANDA (2003)	=	2003	DEU	AGRIA x ANTINA (AG 84-009)	81	EUROPE	DEU	MODERN	2001-2021
768	MIREILLE	=	1955	FRA	ARRAN PILOT x BONNOTE DE NOIRMOUTIER	30	EUROPE	FRA	MODERN	1951-2000
769	MIRIAM	=	1988	DEU	CULPA x ST 6948-2006	66	EUROPE	DEU	MODERN	1951-2000
770	MISCELE D ALSACE	ca	1950	FRA	BLAUE SCHWEDE SEEDLING	27	EUROPE	FRA	OLD	1901-1950
771	MISS ANDES	=	2009	NLD	NICOLA X QUARTA	74	EUROPE	NLD	MODERN	2001-2021
772	MISS BLUSH	=	2010	NLD	BIL1045-2 X OPEN POLLINATED	60	EUROPE	NLD	MODERN	2001-2021
773	MISS MALINA	=	2011	DEU	ATLANTIC (PEPITA X DESIREE) x 23-1-95	40	EUROPE	DEU	MODERN	2001-2021
774	MISS MIGNONNE	=	2009	NLD	NICOLA X QUARTA	74	EUROPE	NLD	MODERN	2001-2021
775	MISTRAL	=	1985	FRA	BLANKA x 9150-1	73	EUROPE	FRA	MODERN	1951-2000
776	MITTELFRÜHE	=	1933	DEU	HINDENBURG x EDELTRAUT	64	EUROPE	DEU	OLD	1901-1950
777	MITWABA BLANC	?	1990	COG	n/a	7	AFRICA	REST	MODERN	1951-2000
778	MOBA	ca	1990	COG	378493.915 (=MONSERRATE) x pollenmixture	27	AFRICA	REST	MODERN	1951-2000
779	MOHAWK	=	1943	USA	GREEN MOUNTAIN x KATAHDIN	18	NORTH AMERICA	USA	OLD	1901-1950
780	MONACO	=	2007	NLD	ARLETTA X ARIELLE	74	EUROPE	NLD	MODERN	2001-2021
781	MONALISA	=	1982	NLD	BIERMA A1-287 X COLMO	63	EUROPE	NLD	MODERN	1951-2000
782	MONDEO	=	2011	NLD	MARADONNA X VE 74-45 (SINAEDA x AM 66-42)	63	EUROPE	NLD	MODERN	2001-2021
783	MONDIAL	=	1987	NLD	SPUNTA X SVP VE 66-295	42	EUROPE	NLD	MODERN	1951-2000
784	MONT BLANC	=	2014	NLD	INNOVATOR X BRU 93-136	53	EUROPE	NLD	MODERN	2001-2021
785	MONTE CARLO	=	2009	NLD	MUH 91-13 X BRU 93-136	53	EUROPE	NLD	MODERN	2001-2021
786	MONTREAL	=	2012	NLD	AMORA X AMALIA (1981)	37	EUROPE	NLD	MODERN	2001-2021
787	MORENE	=	1983	NLD	RENOVA X AM 66-0042	70	EUROPE	NLD	MODERN	1951-2000
788	MORGANE	=	1955	FRA	ARRAN PILOT x BF 15	37	EUROPE	FRA	MODERN	1951-2000
789	MOZART	=	2003	NLD	REDSTAR X CAESAR	71	EUROPE	NLD	MODERN	2001-2021
790	MUNSTERSEN	<	1890	NLD	UNKNOWN	10	EUROPE	NLD	OLD	1851-1900
791	MUNTINGA 17	=	1924	NLD	british variety x JAUNE D'OR (FRANSEN)	73	EUROPE	NLD	OLD	1901-1950
792	MURATO	=	2002	NLD	AR 83-303 X KONST 83-1372	16	EUROPE	NLD	MODERN	2001-2021
793	MUSE	=	2019	NLD	n/a	75	EUROPE	NLD	MODERN	2001-2021
794	MUSICA	=	2007	NLD	CMK1993-042-005 X LADY CHRISTL	37	EUROPE	NLD	MODERN	2001-2021
795	MUSTANG	=	2005	AUT	BOLESTA x BILDTSTAR	60	EUROPE	AUT	MODERN	2001-2021
796	MYATT'S ASHLEAF	<	1804	GBR	UNKNOWN	2	EUROPE	GBR	HEIRLOOM	1801-1850
797	MYLENE	=	2012	FRA	ADRIANA X LAURA	48	EUROPE	FRA	MODERN	2001-2021
798	NADIA	=	1968	BEL	ELECTRE x FORTUNA	78	EUROPE	REST	MODERN	1951-2000
799	NADINE	=	1987	GBR	((DESIREE X MARIS PIPER) X VRN-SEEDLING) X (PENTLAND DELL X VRN-SEEDLING)	54	EUROPE	GBR	MODERN	1951-2000
800	NAFIDA	=	2009	FRA	ELLES X PIROLA	64	EUROPE	FRA	MODERN	2001-2021
801	NAGA	=	2006	FRA	AGRIA x CONCORDE	81	EUROPE	FRA	MODERN	2001-2021
802	NANDINA	=	2009	DEU	FLAVIA X PRESTO	74	EUROPE	DEU	MODERN	2001-2021
803	NATASCHA	=	2006	DEU	MARABEL X SA 91-050-4	57	EUROPE	DEU	MODERN	2001-2021
804	NATURELLA	=	1998	FRA	SIRCO x PENTLAND SQUIRE	33	EUROPE	FRA	MODERN	1951-2000
805	NAVAN	=	1987	GBR	S62/47/1 X MARIS PIPER	16	EUROPE	GBR	MODERN	1951-2000
806	NAVIGATOR	=	2013	NLD	BRU 93-136 X VICTORIA (=ASENTA CIP)	71	EUROPE	NLD	MODERN	2001-2021
807	NAZCA	=	2010	FRA	BERBER X IDOLE	79	EUROPE	FRA	MODERN	2001-2021
808	NEDERLANDER	=	1940	NLD	BREEDBLAD EERSTELING (DUKE OF YORK MUTANT) x BERLIKUMER GEELTJE	64	EUROPE	NLD	OLD	1901-1950
809	NEKRASOWSKI	<	1976	UKR	n/a	38	EUROPE	REST	MODERN	1951-2000
810	NENA	=	1985	DEU	GRANDIFOLIA x BM 52/72/2206	57	EUROPE	DEU	MODERN	1951-2000
811	NICOLA	=	1973	DEU	CLIVIA X 6430/1011	74	EUROPE	DEU	MODERN	1951-2000
812	NIKA	=	1995	NLD	SANTE X SVP VE 71-0105	43	EUROPE	NLD	MODERN	1951-2000
813	NIKITA	=	1992	NLD	OLINDA X FRESCO	81	EUROPE	NLD	MODERN	1951-2000
814	NINETYFOLD	=	1897	GBR	WHITE ELEPHANT X PATERSON'S VICTORIA	18	EUROPE	GBR	OLD	1851-1900
815	NOHA	=	2014	FRA	G90TT032003 x CAESAR	63	EUROPE	FRA	MODERN	2001-2021
816	NOMADE	=	1995	NLD	ELLES X AM 78-3704	43	EUROPE	NLD	MODERN	1951-2000
817	NOOKSACK	=	1973	USA	KENNEBEC x A 501-13	9	NORTH AMERICA	USA	MODERN	1951-2000
818	NORCHIP	=	1968	USA	ND 4731-1 x M 5009-2	9	NORTH AMERICA	USA	MODERN	1951-2001
819	NORDAK	=	1957	USA	ND 457-1 x ND 457-1	18	NORTH AMERICA	USA	MODERN	1951-2000
820	NORGLEAM	=	1957	USA	ND 457-1 x ND 457-1	27	NORTH AMERICA	USA	MODERN	1951-2000
821	NORLAND	=	1957	USA	ND 626 x REDKOTE	27	NORTH AMERICA	USA	MODERN	1951-2000
822	NOROIT	=	1984	FRA	AMARYL X Hybride	16	EUROPE	FRA	MODERN	1951-2000
823	NORTHERN STAR	=	1900	GBR	UNKNOWN	22	EUROPE	GBR	OLD	1851-1900
824	NOVA	=	1949	FRA	UNKNOWN	73	EUROPE	FRA	OLD	1901-1950
825	NOYA	=	2017	NLD	LATERRA x CYRANO	81	EUROPE	NLD	MODERN	2001-2021
826	OASIS	=	1998	FRA	FANETTE x 80 F 64.2	71	EUROPE	FRA	MODERN	1951-2000
827	OBAMA	=	2011	NLD	CARRERA X FOB 1992-120-009	80	EUROPE	NLD	MODERN	2001-2021
828	OBELIX	=	1988	NLD	OSTARA X RENSKA	71	EUROPE	NLD	MODERN	1951-2000
829	OBERARNBACHER FRÜHE	=	1945	DEU	KA.JU.11 x RG 1265	9	EUROPE	DEU	OLD	1901-1950
830	OCEANIA	=	2011	FRA	ASTARTE X THOMANA	25	EUROPE	FRA	MODERN	2001-2021
831	ODENWÄLDER BLAUE	=	1908	DEU	WILHELM KORN SEEDLING	21	EUROPE	DEU	OLD	1901-1950
832	ODESSA	=	1999	FRA	VOKAL x EUROPA	71	EUROPE	FRA	MODERN	1951-2000
833	ODV 22-731	ca	1960	DEU	LU. 57.1387/83 x GU 633	65	EUROPE	DEU	MODERN	1951-2000
834	OLEVA	=	1989	DNK	N70-ÆJ-6 X POSMO	42	EUROPE	DNK	MODERN	1951-2000
835	OLYMPIA	=	1934	DEU	VON KAMEKE 212.52 x VON KAMEKE 209.17	64	EUROPE	DEU	OLD	1901-1950
836	OMEGA	=	1971	DEU	H 277/58 x TONDRA	70	EUROPE	DEU	MODERN	1951-2000
837	OPAL	=	2004	DEU	HERMES X DIANA	39	EUROPE	DEU	MODERN	2001-2021
838	OPALINE	=	2003	FRA	81F 307.11 x CALYPSO	42	EUROPE	FRA	MODERN	2001-2021
839	OPERA	=	2007	NLD	VICTORIA X RZ 85-238	71	EUROPE	NLD	MODERN	2001-2021
840	ORCHESTRA	=	2007	NLD	MARADONNA X CUPIDO	71	EUROPE	NLD	MODERN	2001-2021
841	OREB	=	1983	CZE	HR 121/71-59 x HR 80/35-58	64	EUROPE	REST	MODERN	1951-2000
842	ORIANA	=	2006	NLD	VIVALDI X BL 81-4-259	62	EUROPE	NLD	MODERN	2001-2021
843	ORION (1955)	=	1955	NLD	KOMEET x G.114	28	EUROPE	NLD	MODERN	1951-2000
844	ORION (1992)	=	1992	FRA	DIRUS x CERTA	18	EUROPE	FRA	MODERN	1951-2000
845	O'SIRENE	=	1983	FRA	DELTA (TINWALD'S PERFECTION x ROODSPRUITJE) x INRA 67.32.172	40	EUROPE	FRA	MODERN	1951-2000
846	OSIRIS	=	2010	DEU	n/a	48	EUROPE	DEU	MODERN	2001-2021
847	OSTARA	=	1961	NLD	ARI x SIENTJE	73	EUROPE	NLD	MODERN	1951-2000
848	PAMELA	=	1999	FRA	MONDIAL X CARMINE	37	EUROPE	FRA	MODERN	1951-2000
849	PAMINA	=	1988	FRA	SPUNTA X HYDRA	9	EUROPE	FRA	MODERN	1951-2000
850	PANAM	=	2013	FRA	FANETTE X BONDEVILLE	33	EUROPE	FRA	MODERN	2001-2021
851	PANDA	=	1986	DEU	UNIPLANTA 0.351/17 X W 6858/8	75	EUROPE	DEU	MODERN	1951-2000
852	PANTHER (1946)	=	1946	DEU	BRA 3/35 x TIGER	39	EUROPE	DEU	OLD	1901-1950
853	PANTHER (2010)	=	2010	NLD	INNOVATOR X BEETS 84-85-32	53	EUROPE	NLD	MODERN	2001-2021
854	PAPAS ANTIGUAS DE CANARIAS	<	1800	IC	UNKNOWN	10	EUROPE	REST	HEIRLOOM	< 1800
855	PAREL	=	1965	NLD	EIGENHEIMER X LIBERTAS	73	EUROPE	NLD	MODERN	1951-2000
856	PARLI	<	1800	CHE	UNKNOWN	21	EUROPE	REST	HEIRLOOM	< 1800
857	PARNASSIA	=	1913	DEU	DEUTSCHES REICH X JUBEL	64	EUROPE	DEU	OLD	1901-1950
858	PASSION	=	2014	FRA	96F352.14 X 90F180.12	30	EUROPE	FRA	MODERN	2001-2021
859	PATAGONIE	ca	1970	FRA	n/a	42	EUROPE	FRA	MODERN	1951-2000
860	PATERSON'S VICTORIA	=	1856	GBR	FLUKE SEEDLING OF WHITE ROCK SEEDLING	21	EUROPE	GBR	OLD	1851-1900
861	PATRICIA	=	2007	DEU	PRELUDE x VELOX	37	EUROPE	DEU	MODERN	2001-2021
862	PEACHBLOOM	<	1936	USA	UNKNOWN	27	NORTH AMERICA	USA	OLD	1901-1950
863	PEACHBLOW	=	1865	USA	WESTERN RED SEEDLING	18	NORTH AMERICA	USA	OLD	1851-1900
864	PEDEROVIK	=	1950	RUS	EARLY ROSE x JUBEL	64	EUROPE	REST	OLD	1901-1950
865	PEELA	=	2014	DEU	ESPRIT x GALA	67	EUROPE	DEU	MODERN	2001-2021
866	PEERLESS	=	1862	USA	GARNET CHILI SEEDLING : no!	22	NORTH AMERICA	USA	OLD	1851-1900
867	PEKARO	=	2007	NLD	AR 90-0469 X AMOROSA	75	EUROPE	NLD	MODERN	2001-2021
868	PENNI	=	2010	DEU	EXEMPLA x GALA	67	EUROPE	DEU	MODERN	2001-2021
869	PENTLAND BEAUTY	=	1955	GBR	CRAIGS ROYAL X 1306A(2)	22	EUROPE	GBR	MODERN	1951-2000
870	PENTLAND CROWN	=	1959	GBR	G 414(64) X 11-79	71	EUROPE	GBR	MODERN	1951-2000
871	PENTLAND DELL	=	1961	GBR	ROSLIN CHANIA X ROSLIN SASUMUA	78	EUROPE	GBR	MODERN	1951-2000
872	PENTLAND GLORY	=	1963	GBR	CRAIGS ROYAL x 2288A(2)	27	EUROPE	GBR	MODERN	1951-2000
873	PENTLAND HAWK	=	1967	GBR	2168E(3) x ROSLIN SASUMUA	22	EUROPE	GBR	MODERN	1951-2000
874	PENTLAND IVORY	=	1967	GBR	PENTLAND CROWN X PENTLAND DELL	78	EUROPE	GBR	MODERN	1951-2000
875	PENTLAND JAVELIN	=	1968	GBR	2693ABC(2) x 11-79	27	EUROPE	GBR	MODERN	1951-2000
876	PENTLAND LUSTRE	=	1969	GBR	CRAIGS ROYAL x 2700B(8)	78	EUROPE	GBR	MODERN	1951-2000
877	PENTLAND MARBLE	=	1970	GBR	3305(6) x 3392(1)	78	EUROPE	GBR	MODERN	1951-2000
878	PENTLAND SQUIRE	=	1970	GBR	PENTLAND CROWN x PENTLAND DELL	9	EUROPE	GBR	MODERN	1951-2000
879	PEPITA	=	1980	FRA	APOLLO x LENNON 4062	30	EUROPE	FRA	MODERN	1951-2000
880	PEPO (1991)	?	1991	DEU	ILSE x 1884/78	49	EUROPE	DEU	MODERN	1951-2000
881	PERFORMER	=	2012	NLD	NIKA X INNOVATOR	53	EUROPE	NLD	MODERN	2001-2021
882	PERLINE	=	2009	FRA	OLIVIA X 90.79	38	EUROPE	FRA	MODERN	2001-2021
883	PHOEBUS	=	2003	FRA	HERCULES x CALGARY	30	EUROPE	FRA	MODERN	2001-2021
884	PICASSO	=	1994	NLD	CARA X AUSONIA	16	EUROPE	NLD	MODERN	1951-2000
885	PICCOLO STAR	=	2007	NLD	AUSONIA X VE 74-120	60	EUROPE	NLD	MODERN	2001-2021
886	PICOBELLO	=	2013	NLD	WJ 99-11 X VOYAGER	63	EUROPE	NLD	MODERN	2001-2021
887	PIMPERNEL	=	1953	NLD	POPULAIR X MULDER K 1O1	42	EUROPE	NLD	MODERN	1951-2000
888	PINK FIR APPLE	=	1850	GBR	DABER SEEDLING	28	EUROPE	GBR	HEIRLOOM	1801-1850
889	PINK GYPSY	=	2009	GBR	SYMFONIA X SPEY	33	EUROPE	GBR	MODERN	2001-2021
890	PIROL	=	2000	DEU	AGRIA X 1.214.226-84	81	EUROPE	DEU	MODERN	1951-2000
891	PIROLA	=	1976	DEU	MPI 185/14 X MPI 175/28	64	EUROPE	DEU	MODERN	1951-2000
892	PITO	=	1974	FIN	GOLDEN WONDER x ELLA	12	EUROPE	REST	MODERN	1951-2000
893	PLUTO	=	1992	AUT	PIROLA X CERTA	64	EUROPE	AUT	MODERN	1951-2000
894	PNAP	ca	1991	COG	378493.915 (=MONSERRATE) x pollenmixture	27	AFRICA	REST	MODERN	1951-2000
895	POLARIS	=	2008	DNK	N86-BCK-21 X N84-AXX-3	80	EUROPE	DNK	MODERN	2001-2021
896	POMFINE	=	1989	FRA	LENNON 36/6.5 x LENNON 6038.1	40	EUROPE	FRA	MODERN	1951-2000
897	POMMERANT	=	2017	NLD	PREMIERE x JUNIOR	66	EUROPE	NLD	MODERN	2001-2021
898	POMPADOUR (1976)	=	1976	FRA	ZPC 52-05 x G 3014 (PH 112 x SASKIA)	70	EUROPE	FRA	MODERN	1951-2000
899	POMPADOUR (1992)	=	1992	FRA	ROSEVAL X BF 15	2	EUROPE	FRA	MODERN	1951-2000
900	PONDIBELLE	=	1995	FRA	76 F 13.2 x 76 F 164.2	64	EUROPE	FRA	MODERN	1951-2000
901	POUPETTE	=	2008	FRA	INRA91T250.43 (CARA) X G92TP0227010	79	EUROPE	FRA	MODERN	2001-2021
902	PRADA	=	2016	NLD	YP 00-250 x YP 99-275	53	EUROPE	NLD	MODERN	2001-2021
903	PREMIERE	=	1979	NLD	CIVA X PROVITA	52	EUROPE	NLD	MODERN	1951-2000
904	PRENOR	=	1980	FRA	RESY x 19L4	70	EUROPE	FRA	MODERN	1951-2000
905	PREVALENT	=	1966	NLD	AMBASSADEUR X LOMAN M 54-106-1	60	EUROPE	NLD	MODERN	1951-2000
906	PRIAMOS	=	2002	DEU	WALLI x BONANZA	22	EUROPE	DEU	MODERN	2001-2021
907	PRIMAVERA	=	2009	NLD	MONDRIAAN X FELSINA	81	EUROPE	NLD	MODERN	2001-2021
908	PRIMEROSE	=	1967	FRA	VIOLA x SAUCISSE	73	EUROPE	FRA	MODERN	1951-2000
909	PRIMREINE	=	1983	FRA	HANSA x APOLLO	40	EUROPE	FRA	MODERN	1951-2000
910	PRIMURA	=	1961	NLD	SIRTEMA X MAJESTIC	78	EUROPE	NLD	MODERN	1951-2000
911	PRINCESS	=	1998	DEU	DUNJA X ARNIKA	67	EUROPE	DEU	MODERN	1951-2000
912	PRINZESS	=	1971	DEU	DELOS x 328/58/14	74	EUROPE	DEU	MODERN	1951-2000
913	PRIZETAKER	=	1882	GBR	FENN'S BOUNTIFUL x LATE ROSE ( EARLY ROSE MUTANT)	27	EUROPE	GBR	OLD	1851-1900
914	PRODUCENT	=	1984	NLD	PREVALENT X SVP AM 66-0042	43	EUROPE	NLD	MODERN	1951-2000
915	PROFESSEUR DUBOYS	<	1930	FRA	UNKNOWN	19	EUROPE	FRA	OLD	1901-1950
916	PROFESSOR WOHLTMANN	=	1895	DEU	DABER x ERSTE VON FROMSDORF	73	EUROPE	DEU	OLD	1851-1900
917	PROFIJT	=	1949	NLD	PRUMMEL K 264 X MATADOR (1879)	25	EUROPE	NLD	OLD	1901-1950
918	PROMINENT	=	1968	NLD	PRUMMEL 54-285 x PRUMMEL 55-259	1	EUROPE	NLD	MODERN	1951-2000
919	PROVENTO	=	1994	NLD	ELVIRA X ESCORT	75	EUROPE	NLD	MODERN	1951-2000
920	PROVITA	=	1967	NLD	SASKIA X LOMAN M 54-106-1	52	EUROPE	NLD	MODERN	1951-2000
921	PUNCHY	=	2019	FRA	DOLLY x CHIPIE	74	EUROPE	FRA	MODERN	2001-2021
922	PUNGO	=	1950	USA	USDA 96-44 (USDA 3895-13 x EARLAINE) x USDA 528-170 (USDA 44537 x JUBEL)	9	NORTH AMERICA	USA	OLD	1901-1950
923	QINGSHU 9	=	2009	CHN	3875213 x APHRODITE	73	ASIA	CHN	MODERN	2001-2021
924	QUADRIGA	=	2005	DEU	DINAMO x WALLI	63	EUROPE	DEU	MODERN	2001-2021
925	QUARANTAINE DE LA HALLE	=	1853	FRA	UNKNOWN	2	EUROPE	FRA	OLD	1851-1900
926	QUARTA	=	1979	DEU	OFFEREINS 65-42 (CLIVIA x 52.231) x 114/67/1904 NT (AURELIA x CLIVIA)	81	EUROPE	DEU	MODERN	1951-2000
927	QUEEN ANNE	=	2012	DEU	SA 99-002-44 x GALA	67	EUROPE	DEU	MODERN	2001-2021
928	QUINCY	=	2003	NLD	FELSINA X ASTERIX	48	EUROPE	NLD	MODERN	2001-2021
929	QUINTA	=	1990	DEU	1325/77/2620 x AGRIA	81	EUROPE	DEU	MODERN	1951-2000
930	R10 (CLONE)	ca	1965	GBR	Solanum demissum R gene introgression	73	EUROPE	GBR	MODERN	1951-2000
931	R2 (CLONE)	ca	1965	GBR	Solanum demissum R gene introgression	71	EUROPE	GBR	MODERN	1951-2000
932	R5 (CLONE 5n)	ca	1965	GBR	Solanum demissum R gene introgression	7	EUROPE	GBR	MODERN	1951-2000
933	R8 (CLONE)	ca	1965	GBR	Solanum demissum R gene introgression	37	EUROPE	GBR	MODERN	1951-2000
934	R9 (CLONE)	ca	1965	GBR	Solanum demissum R gene introgression	78	EUROPE	GBR	MODERN	1951-2000
935	RAEBURN'S GREGOR CUPS	<	1815	GBR	UNKNOWN	10	EUROPE	GBR	HEIRLOOM	1801-1850
936	RAJA	=	1994	NLD	ELVIRA X CEB 70-162-23	74	EUROPE	NLD	MODERN	1951-2000
937	RAMOS	=	2000	NLD	AGRIA X VK 69-491	81	EUROPE	NLD	MODERN	1951-2000
938	RANGER RUSSET	=	1991	USA	BUTTE X A 6595-3	27	NORTH AMERICA	USA	MODERN	1951-2000
939	RANOMI	=	2015	NLD	ARG 93-0033 x AR 95-0319	57	EUROPE	NLD	MODERN	2001-2021
940	RATTE	=	1872	FRA	UNKNOWN	2	EUROPE	FRA	OLD	1851-1900
941	RAUDAR ISLENSKAR	<	1800	ISL	UNKNOWN	10	EUROPE	REST	HEIRLOOM	< 1800
942	REALTA	=	1962	NLD	REAAL x MARITTA	64	EUROPE	NLD	MODERN	1951-2000
943	RECORD	=	1932	NLD	TRENCTRIA X ENERGIE (1924)	73	EUROPE	NLD	OLD	1901-1950
944	RED BARON	=	2003	NLD	AR 82-2243 X BILDTSTAR	60	EUROPE	NLD	MODERN	2001-2021
945	RED CRAIGS ROYAL	=	1955	GBR	CRAIGS ROYAL mutant (CRAIGS DEFIANCE x GLADSTONE)	78	EUROPE	GBR	MODERN	1951-2000
946	RED EMMALIE	=	2004	DEU	(HIGHLAND BURGUNDY RED x HUAMANTANGO) X (RATTE x BALTICA)	8	EUROPE	DEU	MODERN	2001-2021
947	RED FANTASY	=	2006	DEU	LAURA X MIRIAM	75	EUROPE	DEU	MODERN	2001-2021
948	RED LADY	=	2004	DEU	DURA X VELOX	33	EUROPE	DEU	MODERN	2001-2021
949	RED LAURE	=	2005	FRA	FRANCELINE x 150.91.1	74	EUROPE	FRA	MODERN	2001-2021
950	RED MAGIC	=	1989	USA	CHIEFTAIN x D191.103	18	NORTH AMERICA	USA	MODERN	1951-2000
951	RED PONTIAC	=	1949	USA	BLISS TRIUMPH X KATAHDIN	18	NORTH AMERICA	USA	OLD	1901-1950
952	RED SCARLETT	=	1999	NLD	ZPC 80-0239 X IMPALA	75	EUROPE	NLD	MODERN	1951-2000
953	RED SKIN	=	1934	GBR	DOON STAR x KERR'S PINK	22	EUROPE	GBR	OLD	1901-1950
954	RED SUN	=	2010	NLD	INOVA x AMADEUS	80	EUROPE	NLD	MODERN	2001-2021
955	RED WARBA	=	1939	USA	WARBA MUTANT (BLISS TRIUMPH x MINN 4-16)	18	NORTH AMERICA	USA	OLD	1901-1950
956	REGALE	=	1957	FRA	ACKERSEGEN x (OLYMPIA x BF 15)	12	EUROPE	FRA	MODERN	1951-2000
957	REGINA	=	2009	DEU	ALLIANS x BELANA	75	EUROPE	DEU	MODERN	2001-2021
958	REINA	=	1970	BEL	ELECTRE x NOVA	39	EUROPE	REST	MODERN	1951-2000
959	REMARKA	=	1993	NLD	EDZINA X AM 66-0042	75	EUROPE	NLD	MODERN	1951-2000
960	RENOVA	=	1971	NLD	NOPOL x G 3014 (PH 112 x SASKIA)	70	EUROPE	NLD	MODERN	1951-2000
961	RESY	=	1965	NLD	SVP 50 2017 X MPI 19268	70	EUROPE	NLD	MODERN	1951-2000
962	RHODERICK DHU	=	1919	GBR	RED ROSE seedling	22	EUROPE	GBR	OLD	1901-1950
963	RIVERINA RUSSET	=	1998	AUS	CHIPBELLE X MARIS PIPER	16	OCEANIA	REST	MODERN	1951-2000
964	RIVIERA	=	1998	NLD	MINERVA X ALCMARIA	25	EUROPE	NLD	MODERN	1951-2000
965	ROBIJN	=	1926	NLD	RODE STAR X PREFERENT	28	EUROPE	NLD	OLD	1901-1950
966	ROCK	=	2014	NLD	RAMOS x CMK 1993-042-005	81	EUROPE	NLD	MODERN	2001-2021
967	ROCKET	=	1987	GBR	F12/17 x D42/8	22	EUROPE	GBR	MODERN	1951-2000
968	ROCKS	=	1840	GBR	UNKNOWN	10	EUROPE	GBR	HEIRLOOM	1801-1850
969	RODE STAR	=	1908	NLD	WOHLTMANN X ERICA	28	EUROPE	NLD	OLD	1901-1950
970	RODEO	=	1999	NLD	MONDIAL X BIMONDA	42	EUROPE	NLD	MODERN	1951-2000
971	RODRIGA	=	2004	DEU	RINCONA X VELOX	30	EUROPE	DEU	MODERN	2001-2021
972	ROKO	=	1998	AUT	ALWARA X MA 81-536	60	EUROPE	AUT	MODERN	1951-2000
973	ROMANO	=	1981	NLD	DRAGA X DESIREE	78	EUROPE	NLD	MODERN	1951-2000
974	ROMANZE	=	2005	DEU	3.14 104-90 x RASANT	56	EUROPE	DEU	MODERN	2001-2021
975	ROMIE	=	2012	NLD	RA 93-0096 X AR 93-0562	12	EUROPE	NLD	MODERN	2001-2021
976	ROMINA	=	1989	AUT	UKAMA X LAURA (1976)	78	EUROPE	AUT	MODERN	1951-2000
977	RONALDO	=	2011	NLD	RED PONTIAC X RZ-84-67	33	EUROPE	NLD	MODERN	2001-2021
978	RONDA	=	1946	DEU	OSTBOTE x VORAN	64	EUROPE	DEU	OLD	1901-1950
979	ROSA	ca	1850	FRA	UNKNOWN	28	EUROPE	FRA	HEIRLOOM	1801-1850
980	ROSABELLE	=	1978	FRA	1132 X HUMALDA	30	EUROPE	FRA	MODERN	1951-2000
981	ROSAFOLIA	=	1928	DEU	CENTIFOLIA X PARNASSIA	64	EUROPE	DEU	OLD	1901-1950
982	ROSAGOLD	=	2010	NLD	LAURA X MIRIAM	75	EUROPE	NLD	MODERN	2001-2021
983	ROSALIE	=	1971	FRA	LORI x 1 K-9	33	EUROPE	FRA	MODERN	1951-2000
984	ROSAMUNDA	=	1974	SWE	53 CN 1 x GINEKE	42	EUROPE	REST	MODERN	1951-2000
985	ROSANNA (1975)	=	1975	NLD	ARI x DESIREE	75	EUROPE	NLD	MODERN	1951-2000
986	ROSANNA (1999)	=	1999	FRA	MONDIAL X CARMINE	37	EUROPE	FRA	MODERN	1951-2000
987	ROSARA	=	1990	DEU	SECURA x ESH 2605/77	42	EUROPE	DEU	MODERN	1951-2000
988	ROSEDOR	=	1975	FRA	DESIREE x BF 15	30	EUROPE	FRA	MODERN	1951-2000
989	ROSEVAL	=	1950	FRA	VALE x ROSA	28	EUROPE	FRA	OLD	1901-1950
990	ROSINE	=	1972	FRA	ROSEVAL x BF 15	2	EUROPE	FRA	MODERN	1951-2000
991	ROSLIN	=	2018	NLD	FOB02-136-66R x RED VALENTINE	78	EUROPE	NLD	MODERN	2001-2021
992	ROSSINI	=	2017	DEU	SA 00-623-1 x SA 00-710-3	63	EUROPE	DEU	MODERN	2001-2021
993	ROSVA	=	1972	DNK	BINTJE x DR. McINTOSH	78	EUROPE	DNK	MODERN	1951-2000
994	ROSWITHA	=	1942	NLD	P 14 x I 2 J 130	64	EUROPE	NLD	OLD	1901-1950
995	ROUGE D'AUVERGNE	ca	1970	FRA	n/a	64	EUROPE	FRA	MODERN	1951-2000
996	ROUGE DU FINISTERE	ca	1985	FRA	BLAUE SCHWEDE x LINZER ROZE?	27	EUROPE	FRA	MODERN	1951-2000
997	ROUGEOR	=	1969	BEL	DESIREE X KATADHIA	73	EUROPE	REST	MODERN	1951-2000
998	ROXANE	=	1971	BEL	GEELBLOM x MPI 47.102/33	38	EUROPE	REST	MODERN	1951-2000
999	ROYAL	=	2007	DNK	MIDAS X 92-BUY-1	42	EUROPE	DNK	MODERN	2001-2021
1000	ROYAL KIDNEY	=	1899	GBR	UNKNOWN	27	EUROPE	GBR	OLD	1851-1900
1001	ROZEN	=	1984	FRA	ROSEVAL x ROSALIE	28	EUROPE	FRA	MODERN	1951-2000
1002	RUBESSE	=	2010	GBR	SYMFONIA X CHIEFTAIN	33	EUROPE	GBR	MODERN	2001-2021
1003	RUBINGOLD	=	1935	DEU	GELBE NATION x ROSAFOLIA	38	EUROPE	DEU	OLD	1901-1950
1004	RUBIS	=	1993	FRA	ROSEVAL x INRA 71.28.16	19	EUROPE	FRA	MODERN	1951-2000
1005	RUDOLPH	=	2006	GBR	CHIEFTAIN X STIRLING	18	EUROPE	GBR	MODERN	2001-2021
1006	RUMBA	=	2007	DEU	BOLESTA X ORA (=MIRA)	42	EUROPE	DEU	MODERN	2001-2021
1007	RURAL NEW YORKER NO.2	=	1888	USA	UNKNOWN	27	NORTH AMERICA	USA	OLD	1851-1900
1008	RUSSET BURBANK	=	1908	USA	MUTANT OF BURBANK (early rose seedling)	18	NORTH AMERICA	USA	OLD	1901-1950
1009	RUSSET NORKOTAH	=	1987	USA	ND 9526-4R X ND 9687-5R	27	NORTH AMERICA	USA	MODERN	1951-2000
1010	RYECROFT PURPLE	<	1920	GBR	UNKNOWN	22	EUROPE	GBR	OLD	1901-1950
1011	SAFRANE	=	1991	FRA	FANETTE X (MARIS PIPER X INRA 67.8.637)	22	EUROPE	FRA	MODERN	1951-2000
1012	SAGITTA	=	2006	NLD	GALLIA x RZ-86-2918	78	EUROPE	NLD	MODERN	2001-2021
1013	SAHEL	=	1977	FRA	CLAUSE 7P3 X CLAUSTAR	37	EUROPE	FRA	MODERN	1951-2000
1014	SAINT-JEAN	ca	1920	FRA	UNKNOWN	19	EUROPE	FRA	OLD	1901-1950
1015	SAINT-YVES	=	1990	DEU	JULI X CHARLOTTE ?	19	EUROPE	DEU	MODERN	1951-2000
1016	SALINE	=	2005	NLD	AGRIA X GALLIA	79	EUROPE	NLD	MODERN	2001-2021
1017	SALUT	=	1978	DEU	WE. 58.7/49 N x ST. 4140	56	EUROPE	DEU	MODERN	1951-2000
1018	SALUTE	=	2010	DEU	n/a	75	EUROPE	DEU	MODERN	2001-2021
1019	SAMBA	=	1989	FRA	ROSEVAL X BARAKA	48	EUROPE	FRA	MODERN	1951-2000
1020	SANTANA	=	1994	NLD	SPUNTA X VK 69-491	40	EUROPE	NLD	MODERN	1951-2000
1021	SANTE	=	1983	NLD	SVP Y 66-13-636 X SVP AM 66-0042	43	EUROPE	NLD	MODERN	1951-2000
1022	SAPHIR	=	1960	DEU	MPI 43 141/6 (ADG) X MPI 44 1016/24	77	EUROPE	DEU	MODERN	1951-2000
1023	SAPHIRE	=	2004	NLD	BYDAND X CAESAR	63	EUROPE	NLD	MODERN	2001-2021
1024	SARPO AXONA	=	2002	HUN	76.PO.12.14.268 x D187	64	EUROPE	REST	MODERN	2001-2021
1025	SARPO MIRA	=	2002	HUN	76.PO.12.14.268 X D187	37	EUROPE	REST	MODERN	2001-2021
1026	SARPO UNA	=	2010	GBR	84.1.44 x 78.K.62.11	65	EUROPE	GBR	MODERN	2001-2021
1027	SASANKA	=	1978	POL	GIEWONT x SCHWALBE	65	EUROPE	REST	MODERN	1951-2000
1028	SASKIA	=	1946	NLD	RODE EERSTELING x HERALD	22	EUROPE	NLD	OLD	1901-1950
1029	SASSY	=	2004	FRA	G82TT137001 X PROMESSE	1	EUROPE	FRA	MODERN	2001-2021
1030	SATINA	=	1993	DEU	PUNTILA x H 99/73	66	EUROPE	DEU	MODERN	1951-2000
1031	SATURNA	=	1964	NLD	MARITTA X (RECORD X CPC 1673-1ADG)	60	EUROPE	NLD	MODERN	1951-2000
1032	SAUCISSE	=	1867	FRA	UNKNOWN	10	EUROPE	FRA	OLD	1851-1900
1033	SAVA	=	1981	DNK	CLIVIA X KIVA	66	EUROPE	DNK	MODERN	1951-2000
1034	SAVIOLA	=	2009	NLD	WL 88-0875 X CONCORDE	62	EUROPE	NLD	MODERN	2001-2021
1035	SAXON	=	1992	GBR	KINGSTONE X DESIREE	16	EUROPE	GBR	MODERN	1951-2000
1036	SCHWALBE	=	1956	DEU	AQUILA x CAPELLA	65	EUROPE	DEU	MODERN	1951-2000
1037	SEBAGO	=	1938	USA	CHIPPEWA x KATAHDIN	27	NORTH AMERICA	USA	OLD	1901-1950
1038	SEBASTIAN	=	2000	GBR	B890 AB42 X CARA	16	EUROPE	GBR	MODERN	1951-2000
1039	SECURA	=	1985	DEU	1505/70 x CULPA	42	EUROPE	DEU	MODERN	1951-2000
1040	SENNA	=	2008	DNK	ROSELLA X 90-BOT-611	75	EUROPE	DNK	MODERN	2001-2021
1041	SERVANE	=	2010	FRA	G92TP026027 X FELSINA	79	EUROPE	FRA	MODERN	2001-2021
1042	SETANTA	=	2004	IRL	BRODICK X ROOSTER	33	EUROPE	REST	MODERN	2001-2021
1043	SEVILLA	=	2018	NLD	AGRIA x DOB1997-507-015	81	EUROPE	NLD	MODERN	2001-2021
1044	SHAMROCK	=	1900	IRL	UNKNOWN	22	EUROPE	REST	OLD	1851-1900
1045	SHARPE'S EXPRESS	=	1901	GBR	UNKNOWN	12	EUROPE	GBR	OLD	1901-1950
1046	SHEPODY	=	1980	CAN	BAKE KING X F58050	9	NORTH AMERICA	REST	MODERN	1951-2000
1047	SHETLAND BLACK	=	1923	GBR	UNKNOWN	2	EUROPE	GBR	OLD	1901-1950
1048	SHURCHIP	=	1969	USA	NEB 226.49-1 x NEB 25.47-7	18	NORTH AMERICA	USA	MODERN	1951-2000
1049	SIEGLINDE	=	1935	DEU	BÖHM 155/06 X JULI	19	EUROPE	DEU	OLD	1901-1950
1050	SIENTJE	=	1951	NLD	GLORIA X MATADOR (1879)	64	EUROPE	NLD	MODERN	1951-2000
1051	SIFRA	=	2008	NLD	MONDIAL X ROBINTA	53	EUROPE	NLD	MODERN	2001-2021
1052	SIGNUM	=	2004	NLD	SI 87-27-723 X AR 85-096-13	43	EUROPE	NLD	MODERN	2001-2021
1053	SINAEDA	=	1976	NLD	INTENSO X DEKAMA	42	EUROPE	NLD	MODERN	1951-2000
1054	SINORA	=	1999	NLD	AGRIA X AM 70-2166	81	EUROPE	NLD	MODERN	1951-2000
1055	SIRCO	=	1976	NLD	SASKIA X MPI 19268	33	EUROPE	NLD	MODERN	1951-2000
1056	SIRTEMA	=	1947	NLD	DORST H-123A X FRÜHMÖLLE	40	EUROPE	NLD	OLD	1901-1950
1057	SISSI	=	2007	DEU	EXEMPLA x LAURA	75	EUROPE	DEU	MODERN	2001-2021
1058	SITTA	=	1968	DEU	SCHWALBE x ORA (=MIRA)	56	EUROPE	DEU	MODERN	1951-2000
1059	SKERRY BLUE	=	1846	GBR	UNKNOWN	10	EUROPE	GBR	HEIRLOOM	1801-1850
1060	SKUTELLA	=	1969	DEU	SPEKULA x LU. 51.10/39	64	EUROPE	DEU	MODERN	1951-2000
1061	SNOWDEN	=	1990	USA	LENAPE X WISCHIP	7	NORTH AMERICA	USA	MODERN	1951-2000
1062	SOFIA	=	2005	NLD	AR 84-1606 X KO 87-1043	74	EUROPE	NLD	MODERN	2001-2021
1063	SOKRATES	=	2014	AUT	KO 93-2487 x NORA	81	EUROPE	AUT	MODERN	2001-2021
1064	SOLANUM	=	1946	FRA	ERDGOLD x PLUIE D'OR	64	EUROPE	FRA	OLD	1901-1950
1065	SOLARA	=	1989	DEU	HEIDRUN X EBSTORF 75/75	75	EUROPE	DEU	MODERN	1951-2000
1066	SOLEN	=	2009	FRA	(AGRIA X PENTLAND SQUIRE) x (AGRIA X HYBRID)	80	EUROPE	FRA	MODERN	2001-2021
1067	SOLIST (1982)	=	1982	NLD	PROTINE x Y 66-18-846	80	EUROPE	NLD	MODERN	1951-2000
1068	SOLIST (1999)	=	1999	DEU	n/a	78	EUROPE	DEU	MODERN	1951-2000
1069	SOMMERKRONE	=	1947	DEU	JULI x SONNENRAGIS	19	EUROPE	DEU	OLD	1901-1950
1070	SOPHIE	=	2013	NLD	TE 93-26-02 x LADY CLAIRE	81	EUROPE	NLD	MODERN	2001-2021
1071	SOPRANO	=	2005	NLD	SPUNTA X CMK 1990-002-002	80	EUROPE	NLD	MODERN	2001-2021
1072	SORAYA	=	2008	DEU	MARABEL X 1.307 120-93	49	EUROPE	DEU	MODERN	2001-2021
1073	SPARTAAN	=	1963	NLD	BINTJE X CIV T III-1	78	EUROPE	NLD	MODERN	1951-2000
1074	SPATZ	=	1958	DEU	CAPELLA x BRA D 79	65	EUROPE	DEU	MODERN	1951-2000
1075	SPECTRA	=	2018	NLD	ARIELLE x SOFIA	74	EUROPE	NLD	MODERN	2001-2021
1076	SPEEDA	=	2013	FRA	90F34.6 X 91F186.16	33	EUROPE	FRA	MODERN	2001-2021
1077	SPERBER	=	1955	DEU	CAPELLA x AQUILA	65	EUROPE	DEU	MODERN	1951-2000
1078	SPRINT	=	1998	NLD	SIRCO x AFKE	33	EUROPE	NLD	MODERN	1951-2000
1079	SPUNTA	=	1968	NLD	BEA X USDA 96-56	9	EUROPE	NLD	MODERN	1951-2000
1080	STÄRKEREICHE 1	=	1929	DEU	ALMA x MODEL	27	EUROPE	DEU	OLD	1901-1950
1081	STARLETTE	=	1987	FRA	INRA 70.33.171 x ALCMARIA	30	EUROPE	FRA	MODERN	1951-2000
1082	START (1966)	=	1966	DEU	BONA x GU 633	56	EUROPE	DEU	MODERN	1951-2000
1083	STARTER	=	2001	FRA	ELLES X SENATOR	43	EUROPE	FRA	MODERN	2001-2021
1084	STAYER	=	2008	NLD	KARDAL x OLEVA	42	EUROPE	NLD	MODERN	2001-2021
1085	STEMSTER	=	1986	GBR	DÉSIRÉE X MARIS PIPER	75	EUROPE	GBR	MODERN	1951-2000
1086	STIRLING	=	1991	GBR	8318(6) X 8204A(4)	9	EUROPE	GBR	MODERN	1951-2000
1087	STOBRAWA	=	1985	POL	MPI 55.957/54 x ORA	56	EUROPE	REST	MODERN	1951-2000
1088	STRATOS	=	2009	NLD	MERCATOR x SERESTA	43	EUROPE	NLD	MODERN	2001-2021
1089	SUNSHINE	=	2013	DEU	n/a	57	EUROPE	DEU	MODERN	2001-2021
1090	SUPERIOR	=	1961	USA	USDA 96 56 X MINN 59 44	27	NORTH AMERICA	USA	MODERN	1951-2000
1091	SUPERSTAR	=	1989	FRA	UC 12248-1 x FAMOSA	22	EUROPE	FRA	MODERN	1951-2000
1092	SUZETTE	=	2002	FRA	NK83.151 x FORTUNA	75	EUROPE	FRA	MODERN	2001-2021
1093	SYLVANA	=	2008	NLD	FABULA X XANTIA	33	EUROPE	NLD	MODERN	2001-2021
1094	SYLVIA	=	1995	FRA	VK 73.3.40 x O'SIRENE	78	EUROPE	FRA	MODERN	1951-2000
1095	SYMFONIA	=	1995	NLD	MORENE X WAL 77-139	42	EUROPE	NLD	MODERN	1951-2000
1096	SYNERGY	=	2010	FRA	ALASKA x 88 f45,6	22	EUROPE	FRA	MODERN	2001-2021
1097	TAISIYA	=	2011	NLD	MILVA X YP 95-111	75	EUROPE	NLD	MODERN	2001-2021
1098	TAMARA	=	1967	DEU	FINA x LORI	73	EUROPE	DEU	MODERN	1951-2000
1099	TARANIS	=	2006	FRA	KARDAL X 73.83.6	73	EUROPE	FRA	MODERN	2001-2021
1100	TARUMAE	=	1969	JPN	OOJIRO x HOCHPROZENTIGE	64	ASIA	REST	MODERN	1951-2000
1101	TASSO	=	1963	DEU	seedling x BIENE (TIGER)	39	EUROPE	DEU	MODERN	1951-2000
1102	TATRANKA	=	1958	CZE	KR. 3/51 x EDELGARD	64	EUROPE	REST	MODERN	1951-2000
1103	TAURUS	=	2008	NLD	PANDA X RZ-87-44	25	EUROPE	NLD	MODERN	2001-2021
1104	TEBINA	=	2004	NLD	86-26-02 X AGRIA	75	EUROPE	NLD	MODERN	2001-2021
1105	TELMA	=	2021	FRA	n/a	37	EUROPE	FRA	MODERN	2001-2021
1106	TENOR	=	1985	FRA	PRIMURA x HYDRA	33	EUROPE	FRA	MODERN	1951-2000
1107	TENTATION	=	2015	FRA	104-99-6 (ALTESSE X EMERAUDE) X COQUINE	48	EUROPE	FRA	MODERN	2001-2021
1108	THALASSA	=	1983	FRA	PORTA x ROSALIE	78	EUROPE	FRA	MODERN	1951-2000
1109	THE ALNESS	=	1934	GBR	ABUNDANCE X MAJESTIC	22	EUROPE	GBR	OLD	1901-1950
1110	TIAMO	=	2011	NLD	BH 91-156 X CUNERA	74	EUROPE	NLD	MODERN	2001-2021
1111	TIGER	=	1939	DEU	WELKERSDORFER X COLUMBA	27	EUROPE	DEU	OLD	1901-1950
1112	TIGER SEEDLING	=	1951	DEU	TIGER SEEDLING	73	EUROPE	DEU	MODERN	1951-2000
1113	TILBURY	=	2016	FRA	GUNDA x JENNY	25	EUROPE	FRA	MODERN	2001-2021
1114	TIMATE	=	1984	NLD	ELVIRA X SVPAM 66-0042	79	EUROPE	NLD	MODERN	1951-2000
1115	TINWALD'S PERFECTION	=	1914	GBR	UNKNOWN	22	EUROPE	GBR	OLD	1901-1950
1116	TIVOLI	=	2002	DNK	I 1039 X N84-AXX-3	80	EUROPE	DNK	MODERN	2001-2021
1117	TOLUCA	=	2006	NLD	MONALISA X AR 91-1292	63	EUROPE	NLD	MODERN	2001-2021
1118	TOMENSA	=	1989	DEU	ST 155 x TAIGA	77	EUROPE	DEU	MODERN	1951-2000
1119	TOPAZE	=	2020	FRA	n/a	16	EUROPE	FRA	MODERN	2001-2021
1120	TOSCA	=	2002	AUT	NÖS 2312/87 X QUINTA	33	EUROPE	AUT	MODERN	2001-2021
1121	TOSCANA	=	2006	DEU	MARABEL X VALETTA	57	EUROPE	DEU	MODERN	2001-2021
1122	TOUAREG	=	2009	FRA	INRA83.76.7 X (AUSONIA X GLORIA)	9	EUROPE	FRA	MODERN	2001-2021
1123	TRABANT	=	2013	AUT	NÖS 1805/94 x NÖS 3804/97	53	EUROPE	AUT	MODERN	2001-2021
1124	TRESOR	=	1996	NLD	CORINE X FRESCO	40	EUROPE	NLD	MODERN	1951-2000
1125	TREVOR	=	1964	FRA	49-422 x (VIOLA x 1092)	38	EUROPE	FRA	MODERN	1951-2000
1126	TRIPLO	=	2000	NLD	AGRIA X FRESCO	81	EUROPE	NLD	MODERN	1951-2000
1127	TRIUMF	=	1921	NLD	EIGENHEIMER X CIMBALS NEUE IMPERATOR	73	EUROPE	NLD	OLD	1901-1950
1128	TROJA	=	2010	DEU	n/a	67	EUROPE	DEU	MODERN	2001-2021
1129	TURBO	=	1990	NLD	SM 69-17 X VE 74-45 (SINAEDA x AM 66-42)	79	EUROPE	NLD	MODERN	1951-2000
1130	TWINNER	=	2017	NLD	MA 98-0032 x AR 00-87-22	57	EUROPE	NLD	MODERN	2001-2021
1131	TWISTER	=	2017	NLD	ARG 96-0739 x AR 02-9113	75	EUROPE	NLD	MODERN	2001-2021
1132	UKAMA	=	1977	NLD	MARIJKE X SIRTEMA	40	EUROPE	NLD	MODERN	1951-2000
1133	ULSTER CHIEFTAIN	=	1938	GBR	MAY QUEEN X HERALD	22	EUROPE	GBR	OLD	1901-1950
1134	ULSTER CLASSIC	=	1967	GBR	2070(4) x CLARKE F 98	22	EUROPE	GBR	MODERN	1951-2000
1135	ULSTER DALE	=	1950	GBR	ULSTER EARL x CLARKE 650	22	EUROPE	GBR	OLD	1901-1950
1136	ULSTER GLADE	=	1961	GBR	ULSTER EMBLEM X ADG-HYBRID	16	EUROPE	GBR	MODERN	1951-2000
1137	ULSTER PREMIER	=	1945	GBR	GLADSTONE x CLARKE 464	22	EUROPE	GBR	OLD	1901-1950
1138	ULSTER PRINCE	=	1947	GBR	ULSTER EARL X (ARRAN CAIRN X HERALD)	22	EUROPE	GBR	OLD	1901-1950
1139	ULSTER SCEPTRE	=	1964	GBR	PENTLAND ACE X ULSTER PRINCE	18	EUROPE	GBR	MODERN	1951-2000
1140	ULSTER SOVEREIGN	=	1962	GBR	UNKNOWN	22	EUROPE	GBR	MODERN	1951-2000
1141	ULSTER TORCH	=	1953	GBR	GOLDEN WONDER x CLARKE 979	12	EUROPE	GBR	MODERN	1951-2000
1142	ULSTER VISCOUNT	=	1968	GBR	REAAL x ULSTER KNIGHT	78	EUROPE	GBR	MODERN	1951-2000
1143	ULTIMUS	=	1935	NLD	RODE STAR X PEPO (1919)	64	EUROPE	NLD	OLD	1901-1950
1144	ULTRA	=	1999	NLD	PLANTA X CONCURRENT	48	EUROPE	NLD	MODERN	1951-2000
1145	UMATILLA RUSSET	=	1998	USA	BUTTE X A77 268-4	27	NORTH AMERICA	USA	MODERN	1951-2000
1146	UNIVERSA	=	2006	FRA	AGATA x 88F164.1	75	EUROPE	FRA	MODERN	2001-2021
1147	UP TO DATE	=	1894	GBR	PATERSON'S VICTORIA X BLUE DON	18	EUROPE	GBR	OLD	1851-1900
1148	URGENTA	=	1951	NLD	FURORE X KATAHDIN	28	EUROPE	NLD	MODERN	1951-2000
1149	VAKON	=	1982	NLD	VK 64-56 X VACUNA	60	EUROPE	NLD	MODERN	1951-2000
1150	VALDOR	=	1962	FRA	URGENTA x 131 D 2	12	EUROPE	FRA	MODERN	1951-2000
1151	VALE	=	1939	RUS	D2814 x ZWICKAUER FRUHE	73	EUROPE	REST	OLD	1901-1950
1152	VALENCIA	=	2016	NLD	BH 96-92 x MISS BIANKA	81	EUROPE	NLD	MODERN	2001-2021
1153	VALERIA	=	2005	AUT	MARABEL X AR 85-1703	57	EUROPE	AUT	MODERN	2001-2021
1154	VALERY	=	2009	DEU	E 95/169/147 x RICARDA	57	EUROPE	DEU	MODERN	2001-2021
1155	VALES EVEREST	=	2005	GBR	12674 AB1 X CARA	16	EUROPE	GBR	MODERN	2001-2021
1156	VALETTA (1984)	=	1984	DEU	NICOLA x 1025/80	74	EUROPE	DEU	MODERN	1951-2000
1157	VALETTA (2005)	=	2005	DEU	SA 88-012-2 x SA 402/87	66	EUROPE	DEU	MODERN	2001-2021
1158	VALVIDIA	=	2013	AUT	VIENNA x NÖS 205/00	75	EUROPE	AUT	MODERN	2001-2021
1159	VAN GOGH	=	1989	NLD	ZPC 69 C 239 X GLORIA	42	EUROPE	NLD	MODERN	1951-2000
1160	VE 86-29	ca	1986	NLD	AM 78-3778 x VE 80-44	25	EUROPE	NLD	MODERN	1951-2000
1161	VELOX	=	1994	DEU	2680/77 x H 99/73	37	EUROPE	DEU	MODERN	1951-2000
1162	VENEZIA	=	2009	DEU	B165/95/82 x P93-388	75	EUROPE	DEU	MODERN	2001-2021
1163	VENOUSKA	=	1987	NLD	BLANKA X AR 65-0199	78	EUROPE	NLD	MODERN	1951-2000
1164	VENUS	=	2004	FRA	PONTO X THOMANA	30	EUROPE	FRA	MODERN	2001-2021
1165	VERDI	=	2003	DEU	TOMENSA X DIANA	77	EUROPE	DEU	MODERN	2001-2021
1166	VERONA	=	2006	DEU	PRELUDE X VELOX	63	EUROPE	DEU	MODERN	2001-2021
1167	VICTORIA	=	1997	NLD	AGRIA X ROPTA J 861	81	EUROPE	NLD	MODERN	1951-2000
1168	VILMA	=	1993	CZE	FRANZI X HR 65-126	42	EUROPE	REST	MODERN	1951-2000
1169	VINDIKA	=	1976	NLD	HUMALDA X RHEINHORT (CFR KERNE)	74	EUROPE	NLD	MODERN	1951-2000
1170	VIOLA	=	1938	DEU	JULI x SONNENRAGIS	19	EUROPE	DEU	OLD	1901-1950
1171	VIOLET QUEEN	=	2014	NLD	VG3CAE-5 x CHARMANTE	77	EUROPE	NLD	MODERN	2001-2021
1172	VIOLETTE	<	1900	FRA	UNKNOWN	18	EUROPE	FRA	OLD	1851-1900
1173	VIOLETTE DE CROZON	<	1880	FRA	BLAUE SCHWEDE SEEDLING	27	EUROPE	FRA	OLD	1851-1900
1174	VIRGO	=	2002	NLD	KONST 80-1871 x AR 80-127-5 of NICOLA x AM 78-3704	71	EUROPE	NLD	MODERN	2001-2021
1175	VITABELLA	=	2011	NLD	VR 95-98 X MIRIAM	74	EUROPE	NLD	MODERN	2001-2021
1176	VITALIA	=	2010	NLD	LADY CHRISTL X RODEO	70	EUROPE	NLD	MODERN	2001-2021
1177	VITELOTTE NOIRE	<	1800	USA	UNKNOWN	8	NORTH AMERICA	USA	HEIRLOOM	< 1800
1178	VITESSE	=	1997	NLD	WILJA X W 72-22-496	16	EUROPE	NLD	MODERN	1951-2000
1179	VIVAKS	=	1971	NLD	SIRTEMA X MPI 19268	40	EUROPE	NLD	MODERN	1951-2000
1180	VIVALDI	=	1998	NLD	TS 77-148 X MONALISA	75	EUROPE	NLD	MODERN	1951-2000
1181	VIVI	=	2006	DNK	MARABEL X OFELIA	57	EUROPE	DNK	MODERN	2001-2021
1182	VIZELLE	=	2014	GBR	APPELL x D49-1	16	EUROPE	GBR	MODERN	2001-2021
1183	VOGUE	=	2017	NLD	MARABEL x AMOROSA	57	EUROPE	NLD	MODERN	2001-2021
1184	VOKAL	=	1974	NLD	PRIMURA X RHEINHORT	39	EUROPE	NLD	MODERN	1951-2000
1185	VOLARE	=	2012	NLD	UK 90-60-27 X WHITE LADY	54	EUROPE	NLD	MODERN	2001-2021
1186	VOLUMIA	=	2004	NLD	MONDIAL X ADORA	33	EUROPE	NLD	MODERN	2001-2021
1187	VORAN	=	1931	DEU	KAISERKRONE X SPATGOLD OF HERBSTGELBE	64	EUROPE	DEU	OLD	1901-1950
1188	VOYAGER	=	2003	NLD	RZ 85-238 X OBELIX	78	EUROPE	NLD	MODERN	2001-2021
1189	VR 808	=	2009	NLD	LADY CLAIRE X ATLANTIC	81	EUROPE	NLD	MODERN	2001-2021
1190	VTN 62-033-03	=	1962	NLD	((V 24/20 X ULSTER KNIGHT)1 X PROFIJT)15 X (VRN I-3 X PROFIJT)5	43	EUROPE	NLD	MODERN	1951-2000
1191	VULKANO	=	1984	NLD	VOKAL X CB 55-055-10 (=RETINA)	33	EUROPE	NLD	MODERN	1951-2000
1192	VUNA	ca	1990	USA	ND 006 X ND 007	31	NORTH AMERICA	USA	MODERN	1951-2000
1193	WAUSEON	=	1967	USA	USDA B 4159-8 x KATAHDIN	27	NORTH AMERICA	USA	MODERN	1951-2000
1194	WEKARAGIS	=	1928	DEU	BESELER x KUCKUCK	64	EUROPE	DEU	OLD	1901-1950
1195	WENDY	=	2011	DEU	1.742102-95 x GALA	42	EUROPE	DEU	MODERN	2001-2021
1196	WERTA	=	1973	DEU	W 8702/4 x W 8233/3	42	EUROPE	DEU	MODERN	1951-2000
1197	WHITE LADY	=	1994	HUN	KE.40 X 1-71.17/6	33	EUROPE	REST	MODERN	1951-2000
1198	WHITE ROSE	=	1893	USA	EARLY ROSE x WHITE STAR	18	NORTH AMERICA	USA	OLD	1851-1900
1199	WILIYA	=	1959	RUS	PROF. WOHLTMANN X PEPO	73	EUROPE	REST	MODERN	1951-2000
1200	WILJA	=	1967	NLD	CLIMAX X KONST 51-123	48	EUROPE	NLD	MODERN	1951-2000
1201	WINDA	=	1974	NLD	ZPC 55-89 x ZPC 58-90	33	EUROPE	NLD	MODERN	1951-2000
1202	WISLA	=	1946	DEU	SEEDLING x VORAN	53	EUROPE	DEU	OLD	1901-1950
1203	WITCHHILL	<	1881	GBR	UNKNOWN	18	EUROPE	GBR	OLD	1851-1900
1204	WY 66-13-636	=	1966	NLD	WY 62-02-221 X AMARYL	25	EUROPE	NLD	MODERN	1951-2000
1205	WY 72-38-720	=	1972	NLD	WY 66-13-636 X AM-66-182	25	EUROPE	NLD	MODERN	1951-2000
1206	XERXES	=	2014	AUT	AMADO x PUREN	74	EUROPE	AUT	MODERN	2001-2021
1207	XISEN 5	=	2015	CHN	FL-02 x E003-3	7	ASIA	CHN	MODERN	2001-2021
1208	YAM	<	1800	GBR	UNKNOWN	19	EUROPE	GBR	HEIRLOOM	< 1800
1209	YANKEE CHIPPER	=	1983	USA	CHIPBELLE x BR 6864-8	7	NORTH AMERICA	USA	MODERN	1951-2000
1210	YESMINA	=	1985	FRA	CLAUSTAR x VK 65-415	40	EUROPE	FRA	MODERN	1951-2000
1211	YONA	=	2006	FRA	CAESAR X KONDOR	62	EUROPE	FRA	MODERN	2001-2021
1212	YUKON GOLD	=	1980	CAN	NORGLEAM X W 52 79-4	27	NORTH AMERICA	REST	MODERN	1951-2000
1213	ZAFIRA	=	2003	NLD	ARMUNDO X AR85-2207	75	EUROPE	NLD	MODERN	2001-2021
1214	ZAO DA BAI	=	2015	CHN	Gloria (CIP ) x 21-36-27-31 (China) or Wulibai×74–128	31	ASIA	CHN	MODERN	2001-2021
1215	ZAREVO	=	1983	UKR	7692C/68 X BEKRA	64	EUROPE	REST	MODERN	1951-2000
1216	ZEN	=	2016	FRA	COROLLE x COQUINE	74	EUROPE	FRA	MODERN	2001-2021
1217	ZOE	=	2018	FRA	CHERIE x BLAUE SCHWEDEN	73	EUROPE	FRA	MODERN	2001-2021
1218	ZONGSHU 5	=	2004	CHN	Self inbred progeny of JINGFENG 1 × BF67A	74	ASIA	CHN	MODERN	2001-2021
1219	ZORBA	=	1997	ESP	CIP 312/35 x CAROLA	9	EUROPE	REST	MODERN	1951-2000
