# Supplementary material for: Genetic Diversity Trends in the Cultivated Potato: A Spatiotemporal Overview
Source: Biology (Basel). 2022 Apr 15;11(4):604. doi: 10.3390/biology11040604 (PMC9026384; doi:10.3390/biology11040604)
Supplement: Supplementary file 1 [file biology-11-00604-s001.zip › biology-1597491 -Table S3.xlsx]

## Sheet: Table S3
Appearance of SSR alleles over time (50-year series)
SSR markers	STGBSS	STGBSS	STGBSS	STGBSS	STGBSS	STGBSS	STGBSS	STGBSS	STGBSS	STGBSS	STGBSS	STGBSS	STGBSS	STI0004	STI0004	STI0004	STI0004	STI0004	STI0004	STI0004	STI0004	STI0004	STI0004	STI0004	STI0004	STI0004	STI0004	STI0004	STI0012	STI0012	STI0012	STI0012	STI0012	STI0012	STI0012	STI0012	STI0012	STI0012	STI0036	STI0036	STI0036	STI0036	STI0036	STI0036	STI0036	STI0036	STI0036	STI0036	STI0036
Allele bins	1	2	3	4	5	6	7	8	9	10	11	12	13	1	2	3	4	5	6	7	8	9	10	11	12	13	14	15	1	2	3	4	5	6	7	8	9	10	1	2	3	4	5	6	7	8	9	10	11
pre 1800-1850	2	0	11	7	21	5	1	5	0	20	8	0	3	0	3	3	28	0	5	4	0	7	0	7	0	8	2	0	14	2	12	1	22	5	13	7	14	0	0	4	12	20	0	12	11	0	8	0	11
1851-1900	1	0	13	6	60	0	0	21	0	27	6	0	0	0	1	6	56	0	8	0	0	7	0	18	0	25	6	2	25	0	36	0	39	19	47	3	12	0	0	25	16	47	0	11	9	0	11	1	33
1901-1950	0	0	22	39	142	0	1	80	0	24	6	0	2	0	3	6	138	0	13	0	1	33	0	66	1	49	5	1	71	0	53	0	84	78	107	3	14	0	0	70	51	108	1	13	22	0	20	0	93
1951-2000	4	1	43	145	514	18	23	295	3	46	45	0	3	1	19	43	465	4	90	8	7	116	1	254	2	294	34	0	256	1	271	2	352	233	313	29	21	2	1	199	144	414	2	108	60	5	93	5	307
2001-2021	0	1	37	118	453	14	23	295	1	32	34	2	0	0	20	34	384	16	56	6	1	95	3	213	0	344	27	1	244	0	269	3	315	188	277	36	9	0	1	167	88	393	0	132	37	4	72	8	254
Frequency of appearence of SSR alleles over time (50-year series)
SSR markers	STGBSS	STGBSS	STGBSS	STGBSS	STGBSS	STGBSS	STGBSS	STGBSS	STGBSS	STGBSS	STGBSS	STGBSS	STGBSS	STI0004	STI0004	STI0004	STI0004	STI0004	STI0004	STI0004	STI0004	STI0004	STI0004	STI0004	STI0004	STI0004	STI0004	STI0004	STI0012	STI0012	STI0012	STI0012	STI0012	STI0012	STI0012	STI0012	STI0012	STI0012	STI0036	STI0036	STI0036	STI0036	STI0036	STI0036	STI0036	STI0036	STI0036	STI0036	STI0036
Allele bins	1	2	3	4	5	6	7	8	9	10	11	12	13	1	2	3	4	5	6	7	8	9	10	11	12	13	14	15	1	2	3	4	5	6	7	8	9	10	1	2	3	4	5	6	7	8	9	10	11
pre 1800-1850	0.000756716	0	0.00416194	0.00264851	0.00794552	0.00189179	0.000378358	0.00189179	0	0.00756716	0.00302686	0	0.00113507	0	0.00113507	0.00113507	0.010594	0	0.00189179	0.00151343	0	0.00264851	0	0.00264851	0	0.00302686	0.000756716	0	0.00529701	0.000756716	0.0045403	0.000378358	0.00832387	0.00189179	0.00491865	0.00264851	0.00529701	0	0	0.00151343	0.0045403	0.00756716	0	0.0045403	0.00416194	0	0.00302686	0	0.00416194
1851-1900	0.000192456	0	0.00250192	0.00115473	0.0115473	0	0	0.00404157	0	0.0051963	0.00115473	0	0	0	0.000192456	0.00115473	0.0107775	0	0.00153965	0	0	0.00134719	0	0.0034642	0	0.00481139	0.00115473	0.000384911	0.00481139	0	0.00692841	0	0.00750577	0.00365666	0.00904542	0.000577367	0.00230947	0	0	0.00481139	0.00307929	0.00904542	0	0.00211701	0.0017321	0	0.00211701	0.000192456	0.00635104
1901-1950	0	0	0.00178253	0.00315994	0.0115054	0	8.10241e-05	0.00648193	0	0.00194458	0.000486145	0	0.000162048	0	0.000243072	0.000486145	0.0111813	0	0.00105331	0	8.10241e-05	0.0026738	0	0.00534759	8.10241e-05	0.00397018	0.000405121	8.10241e-05	0.00575271	0	0.00429428	0	0.00680603	0.00631988	0.00866958	0.000243072	0.00113434	0	0	0.00567169	0.00413223	0.00875061	8.10241e-05	0.00105331	0.00178253	0	0.00162048	0	0.00753525
1951-2000	8.91325e-05	2.22831e-05	0.000958175	0.00323105	0.0114535	0.000401096	0.000512512	0.00657352	6.68494e-05	0.00102502	0.00100274	0	6.68494e-05	2.22831e-05	0.000423379	0.000958175	0.0103617	8.91325e-05	0.00200548	0.000178265	0.000155982	0.00258484	2.22831e-05	0.00565991	4.45663e-05	0.00655124	0.000757626	0	0.00570448	2.22831e-05	0.00603873	4.45663e-05	0.00784366	0.00519197	0.00697462	0.000646211	0.000467946	4.45663e-05	2.22831e-05	0.00443434	0.00320877	0.00922522	4.45663e-05	0.00240658	0.00133699	0.000111416	0.00207233	0.000111416	0.00684092
2001-2021	0	2.52073e-05	0.000932671	0.00297446	0.0114189	0.000352903	0.000579769	0.00743616	2.52073e-05	0.000806635	0.000857049	5.04147e-05	0	0	0.000504147	0.000857049	0.00967961	0.000403317	0.00141161	0.000151244	2.52073e-05	0.0023947	7.5622e-05	0.00536916	0	0.00867132	0.000680598	2.52073e-05	0.00615059	0	0.00678077	7.5622e-05	0.00794031	0.00473898	0.00698243	0.000907464	0.000226866	0	2.52073e-05	0.00420962	0.00221825	0.00990648	0	0.00332737	0.000932671	0.000100829	0.00181493	0.000201659	0.00640266
Frequency of appearence of SSR alleles over time per marker (50-year series)
SSR markers	STGBSS	STGBSS	STGBSS	STGBSS	STGBSS	STGBSS	STGBSS	STGBSS	STGBSS	STGBSS	STGBSS	STGBSS	STGBSS	STI0004	STI0004	STI0004	STI0004	STI0004	STI0004	STI0004	STI0004	STI0004	STI0004	STI0004	STI0004	STI0004	STI0004	STI0004	STI0012	STI0012	STI0012	STI0012	STI0012	STI0012	STI0012	STI0012	STI0012	STI0012	STI0036	STI0036	STI0036	STI0036	STI0036	STI0036	STI0036	STI0036	STI0036	STI0036	STI0036
Allele bins	1	2	3	4	5	6	7	8	9	10	11	12	13	1	2	3	4	5	6	7	8	9	10	11	12	13	14	15	1	2	3	4	5	6	7	8	9	10	1	2	3	4	5	6	7	8	9	10	11
pre 1800-1850	0.0240964	0	0.13253	0.0843373	0.253012	0.060241	0.0120482	0.060241	0	0.240964	0.0963855	0	0.0361446	0	0.0447761	0.0447761	0.41791	0	0.0746269	0.0597015	0	0.104478	0	0.104478	0	0.119403	0.0298507	0	0.155556	0.0222222	0.133333	0.0111111	0.244444	0.0555556	0.144444	0.0777778	0.155556	0	0	0.043956	0.131868	0.21978	0	0.131868	0.120879	0	0.0879121	0	0.120879
1851-1900	0.00746269	0	0.0970149	0.0447761	0.447761	0	0	0.156716	0	0.201493	0.0447761	0	0	0	0.00775194	0.0465116	0.434109	0	0.0620155	0	0	0.0542636	0	0.139535	0	0.193798	0.0465116	0.0155039	0.138122	0	0.198895	0	0.21547	0.104972	0.259669	0.0165746	0.0662983	0	0	0.136612	0.0874317	0.256831	0	0.0601093	0.0491803	0	0.0601093	0.00546448	0.180328
1901-1950	0	0	0.0696203	0.123418	0.449367	0	0.00316456	0.253165	0	0.0759494	0.0189873	0	0.00632911	0	0.00949367	0.0189873	0.436709	0	0.0411392	0	0.00316456	0.10443	0	0.208861	0.00316456	0.155063	0.0158228	0.00316456	0.173171	0	0.129268	0	0.204878	0.190244	0.260976	0.00731707	0.0341463	0	0	0.162037	0.118056	0.25	0.00231481	0.0300926	0.0509259	0	0.0462963	0	0.215278
1951-2000	0.00350877	0.000877193	0.0377193	0.127193	0.450877	0.0157895	0.0201754	0.258772	0.00263158	0.0403509	0.0394737	0	0.00263158	0.000747384	0.0142003	0.0321375	0.347534	0.00298954	0.0672646	0.00597907	0.00523169	0.0866966	0.000747384	0.189836	0.00149477	0.219731	0.0254111	0	0.172973	0.000675676	0.183108	0.00135135	0.237838	0.157432	0.211486	0.0195946	0.0141892	0.00135135	0.000651466	0.129642	0.0938111	0.269707	0.00130293	0.0703583	0.0390879	0.00325733	0.0605863	0.00325733	0.2
2001-2021	0	0.000990099	0.0366337	0.116832	0.448515	0.0138614	0.0227723	0.292079	0.000990099	0.0316832	0.0336634	0.0019802	0	0	0.0166667	0.0283333	0.32	0.0133333	0.0466667	0.005	0.000833333	0.0791667	0.0025	0.1775	0	0.286667	0.0225	0.000833333	0.181954	0	0.200597	0.00223714	0.234899	0.140194	0.206562	0.0268456	0.00671141	0	0.000750188	0.125281	0.0660165	0.294824	0	0.0990248	0.0277569	0.00300075	0.0540135	0.0060015	0.190548
[truncated: 359 more columns]
